# Supplementary material for: Exploiting Genomics Resources to Identify Candidate Genes Underlying Antioxidants Content in Tomato Fruit
Source: Front Plant Sci. 2016 Apr 8;7:397. doi: 10.3389/fpls.2016.00397 (PMC4824784; doi:10.3389/fpls.2016.00397)
Supplement: Supplementary file 2 [file Table_2.XLS]

## Sheet: Supplem. Table 2
Supplementary Table 2 - List of genes mapping in the introgression region 7-3. In red color: candidate genes for AsA; in orange color: candidate gene for carotenoids; in green color: trancription factors as in the Tomato Genomic Resources Database; N1-N33: species specific molecular markers; unknown proteins are in italics
Solyc ID	start	end	Annotation iTAG2.40
N26	59184600
Solyc07g048030	59218379	59221944	Heterogeneous nuclear ribonucleoprotein A3 (AHRD V1 *--- B6TGB9_MAIZE)%3B contains Interpro domain(s) IPR000504 RNA recognition motif%2C RNP-1
N27	59218716
Solyc07g048040	59230758	59231975	C2 domain-containing protein (AHRD V1 ***- D7MKI6_ARALY)%3B contains Interpro domain(s) IPR000008 C2 calcium-dependent membrane targeting
Solyc07g048050	59235512	59236723	Dopamine beta-monooxygenase (AHRD V1 **-- B6SK92_MAIZE)%3B contains Interpro domain(s) IPR007613 Protein of unknown function DUF568%2C DOMON-like
Solyc07g048060	59240449	59240964	Auxin-induced protein-like (AHRD V1 **-- Q6YUI4_ORYSJ)%3B contains Interpro domain(s) IPR007613 Protein of unknown function DUF568%2C DOMON-like
N28	59240752
Solyc07g048070	59252667	59254949	Membrane protein (AHRD V1 **-- B6U5U8_MAIZE)%3B contains Interpro domain(s) IPR017214 Uncharacterised conserved protein UCP037471
Solyc07g048080	59267414	59274765	Threonyl-tRNA synthetase (AHRD V1 **** D9ZHD6_HYPPE)%3B contains Interpro domain(s) IPR002320 Threonyl-tRNA synthetase%2C class IIa
Solyc07g048090	59276729	59277427	Fasciclin-like arabinogalactan protein 2 (AHRD V1 ***- A9XTK7_GOSHI)%3B contains Interpro domain(s) IPR000782 FAS1 domain
Solyc07g048100.1.1	59284146	59295911	BRCA1 C Terminus domain containing protein expressed (AHRD V1 *-*- Q6ATS1_ORYSJ)%3B contains Interpro domain(s) IPR001357 BRCT
N25	59289774
Solyc07g048110.2.1	59297100	59306595	Uncharacterized membrane protein C24H6.13 (AHRD V1 **-- YA7D_SCHPO)%3B contains Interpro domain(s) IPR003864 Protein of unknown function DUF221
Solyc07g048120.2.1	59313880	59321352	Ubiquitin fusion degradation protein 1 (AHRD V1 ***- C5FJE2_NANOT)%3B contains Interpro domain(s) IPR004854 Ubiquitin fusion degradation protein UFD1
Solyc07g049120.1.1	59344199	59346197	Zinc ion binding protein (AHRD V1 **** D7KGI2_ARALY)%3B contains Interpro domain(s) IPR006734 Protein of unknown function DUF597
Solyc07g049130.1.1	59353184	59355212	Zinc ion binding protein (AHRD V1 **** D7KGI2_ARALY)%3B contains Interpro domain(s) IPR006734 Protein of unknown function DUF597
Solyc07g049140.2.1	59367495	59369096	Metallocarboxypeptidase inhibitor (AHRD V1 ***- O24639_SOLTU)%3B contains Interpro domain(s) IPR009632 Putative metallocarboxypeptidase inhibitor
Solyc07g049150.2.1	59415969	59419052	Ribonuclease III family protein (AHRD V1 *-** D7MAI2_ARALY)%3B contains Interpro domain(s) IPR000999 Ribonuclease III
Solyc07g049160.2.1	59419726	59425100	Ribonuclease 3-like protein 3 (AHRD V1 **** RTL3_ORYSJ)%3B contains Interpro domain(s) IPR000999 Ribonuclease III
Solyc07g049170.1.1	59426065	59428943	Unknown Protein (AHRD V1)
Solyc07g049180.2.1	59437488	59447380	Receptor-like protein kinase At5g59670 (AHRD V1 *-** RLK7_ARATH)%3B contains Interpro domain(s) IPR002290 Serine/threonine protein kinase
Solyc07g049190.2.1	59446944	59447907	LysM receptor kinase 5 (AHRD V1 ***- A8WHB4_MEDTR)
Solyc07g049200.2.1	59494284	59496929	Unknown Protein (AHRD V1)
Solyc07g049210.2.1	59497977	59502695	BAH-PHD domain-containing protein (Fragment) (AHRD V1 **-- A9S8N5_PHYPA)%3B contains Interpro domain(s) IPR001025 Bromo adjacent region
Solyc07g049220.2.1	59508981	59514708	Serine/threonine-protein phosphatase 2A 56 kDa regulatory subunit delta isoform (AHRD V1 ***- 2A5D_HUMAN)%3B contains Interpro domain(s) IPR002554 Protein phosphatase 2A%2C regulatory B subunit%2C B56
Solyc07g049230.1.1	59515540	59515971	Enzyme of the cupin superfamily (AHRD V1 ***- B6TP17_MAIZE)%3B contains Interpro domain(s) IPR014710 RmlC-like jelly roll fold
Solyc07g049240.2.1	59520799	59522115	Peroxidase (AHRD V1 **** Q07445_SOLLC); contains Interpro domain(s) IPR002016 Haem peroxidase, plant/fungal/bacterial
Solyc07g049250.1.1	59522863	59523750	Histone deacetylase complex SIN3 component (AHRD V1 *-*- A9TE35_PHYPA); contains Interpro domain(s) IPR003822 Paired amphipathic helix
N14	59523504
Solyc07g049260.2.1	59527598	59531407	UBX domain-containing protein 1 (AHRD V1 **-- C8V7E9_EMENI); contains Interpro domain(s) IPR012989 SEP
Solyc07g049270.2.1	59533350	59534887	RNA-binding protein (AHRD V1 *-** Q941H8_SOLTU); contains Interpro domain(s) IPR015465 RNA recognition motif, glycine rich protein
Solyc07g049280.2.1	59535346	59542928	Diphosphate-fructose-6-phosphate 1-phosphotransferase (AHRD V1 ***- D0TAW1_9BACE); contains Interpro domain(s) IPR011183 Pyrophosphate-dependent phosphofructokinase PfpB
Solyc07g049290.2.1	59543273	59546277	Nitrate transporter (AHRD V1 **** Q8LG02_ARATH); contains Interpro domain(s) IPR000109 TGF-beta receptor, type I/II extracellular region
Solyc07g049300.2.1	59548825	59552611	Endoglucanase 1 (AHRD V1 ***- B6U0J0_MAIZE); contains Interpro domain(s) IPR001701 Glycoside hydrolase, family 9
Solyc07g049310.2.1	59559536	59568136	D-xylose transporter (AHRD V1 **** D0DTW3_LACFE); contains Interpro domain(s) IPR003663 Sugar/inositol transporter
Solyc07g049320.2.1	59577408	59581995	Nucleobase ascorbate transporter (AHRD V1 **-* B9IAJ7_POPTR); contains Interpro domain(s) IPR006043 Xanthine/uracil/vitamin C permease
N18	59578421
Solyc07g049330.1.1	59583071	59583410	Glutathione S-transferase (AHRD V1 ***- A1YW90_VITVI); contains Interpro domain(s) IPR004046 Glutathione S-transferase, C-terminal
Solyc07g049340.1.1	59613432	59613626	Unknown Protein (AHRD V1)
Solyc07g049350.2.1	59629263	59634372	(Rice Genome Annotation Project) expressed protein (AHRD V1 ***- B7FAJ2_ORYSJ)
Solyc07g049360.2.1	59634523	59637087	Small ubiquitin-related modifier 2 (AHRD V1 ***- C3KI25_ANOFI); contains Interpro domain(s) IPR000626 Ubiquitin
Solyc07g049370.2.1	59643650	59646327	Glucan endo-1 3-beta-glucosidase A6 (AHRD V1 ***- B6TIF7_MAIZE); contains Interpro domain(s) IPR000490 Glycoside hydrolase, family 17
Solyc07g049380.1.1	59650285	59652516	Clathrin assembly protein-like (AHRD V1 *-*- Q8LJJ6_ORYSJ); contains Interpro domain(s) IPR011417 ANTH
Solyc07g049390.1.1	59663280	59664989	Armadillo/beta-catenin repeat family protein (AHRD V1 **-- D7L9A0_ARALY); contains Interpro domain(s) IPR011989 Armadillo-like helical
Solyc07g049400.1.1	59674298	59674810	Zinc finger family protein (AHRD V1 ***- D7MVE2_ARALY); contains Interpro domain(s) IPR018957 Zinc finger, C3HC4 RING-type
Solyc07g049410.2.1	59674869	59681464	Dual specificity protein phosphatase 4 (AHRD V1 ***- B6U4B9_MAIZE); contains Interpro domain(s) IPR020422 Dual specificity phosphatase, subgroup, catalytic domain
Solyc07g049420.1.1	59688666	59689263	60s acidic ribosomal protein P1 (AHRD V1 ***- Q9FLV1_ARATH); contains Interpro domain(s) IPR001813 Ribosomal protein 60S
Solyc07g049430.2.1	59696491	59699052	GDSL esterase/lipase At2g42990 (AHRD V1 ***- GDL48_ARATH); contains Interpro domain(s) IPR001087 Lipase, GDSL
Solyc07g049440.2.1	59709556	59712899	GDSL esterase/lipase At2g04570 (AHRD V1 ***- GDL34_ARATH); contains Interpro domain(s) IPR001087 Lipase, GDSL
Solyc07g049450.2.1	59717344	59724637	Thioredoxin/protein disulfide isomerase (AHRD V1 **-* D3TLX2_GLOMM); contains Interpro domain(s) IPR005788 Disulphide isomerase
Solyc07g049460.2.1	59740039	59744229	Laccase (AHRD V1 ***- B1PXG7_SOLLC); contains Interpro domain(s) IPR017761 Laccase
Solyc07g049470.2.1	59744599	59751683	Unknown Protein (AHRD V1)
Solyc07g049480.2.1	59754478	59763143	Cleavage and polyadenylation specificity factor subunit 3 (AHRD V1 **-- B5X1A0_SALSA); contains Interpro domain(s) IPR001279 Beta-lactamase-like
Solyc07g049490.1.1	59764501	59765097	Ethylene-responsive transcription factor 4 (AHRD V1 *-*- B6T615_MAIZE); contains Interpro domain(s) IPR001471 Pathogenesis-related transcriptional factor and ERF, DNA-binding
Solyc07g049500.2.1	59770033	59780622	Argonaute 4-like protein (AHRD V1 ***- D5FQ91_PELHO); contains Interpro domain(s) IPR003165 Stem cell self-renewal protein Piwi
Solyc07g049510.1.1	59785447	59785858	Unknown Protein (AHRD V1); contains Interpro domain(s) IPR002083 MATH
Solyc07g049520.1.1	59791223	59791817	Unknown Protein (AHRD V1); contains Interpro domain(s) IPR002083 MATH
Solyc07g049530.2.1	59830720	59832891	1-aminocyclopropane-1-carboxylate oxidase (AHRD V1 ***- Q94F66_SOLTU); contains Interpro domain(s) IPR005123 Oxoglutarate and iron-dependent oxygenase
Solyc07g049540.1.1	59837327	59839096	Expansin-b5 (AHRD V1 ***- D7LRS2_ARALY); contains Interpro domain(s) IPR007112 Expansin 45, endoglucanase-like
Solyc07g049550.2.1	59847436	59849308	1-aminocyclopropane-1-carboxylate oxidase (AHRD V1 **** Q94F66_SOLTU); contains Interpro domain(s) IPR005123 Oxoglutarate and iron-dependent oxygenase
Solyc07g049560.2.1	59852025	59855654	Tyrosine phosphatase family protein (AHRD V1 **** B8N9Z8_ASPFN); contains Interpro domain(s) IPR020428 Protein-tyrosine phosphatase, dual specificity phosphatase, eukaryotic
Solyc07g049570.2.1	59905919	59915524	3-oxoacyl-(Acyl-carrier-protein) synthase (AHRD V1 **** Q2W5G3_MAGSA); contains Interpro domain(s) IPR017568 3-oxoacyl-[acyl-carrier-protein] synthase 2
Solyc07g049580.2.1	59919122	59923736	TBC1 domain family member 2 (AHRD V1 **** Q5TBQ7_HUMAN); contains Interpro domain(s) IPR000195 RabGAP/TBC
Solyc07g049590.2.1	59925097	59929970	Ankyrin repeat and BTB/POZ domain protein (AHRD V1 *-*- A1CMQ3_ASPCL); contains Interpro domain(s) IPR013089 Kelch related
N15	59926751
Solyc07g049600.2.1	59936212	59942043	Fimbrin-like potential actin filament bundling protein (AHRD V1 *--* Q5AC06_CANAL); contains Interpro domain(s) IPR016146 Calponin-homology
Solyc07g049610.1.1	59952675	59954138	Galactosyltransferase-like protein (Fragment) (AHRD V1 **-- D8RAJ4_SELML); contains Interpro domain(s) IPR004263 Exostosin-like
Solyc07g049620.1.1	59954259	59956041	Unknown Protein (AHRD V1)
Solyc07g049630.1.1	59961151	59961537	Unknown Protein (AHRD V1)
Solyc07g049640.2.1	59978797	59979255	Myb family transcription factor-like (AHRD V1 *--- Q6H510_ORYSJ); contains Interpro domain(s) IPR006447 Myb-like DNA-binding region, SHAQKYF class
Solyc07g049650.1.1	60020569	60021167	Unknown Protein (AHRD V1)
Solyc07g049660.2.1	60025565	60027595	Acetyl coenzyme A cis-3-hexen-1-ol acetyl transferase (AHRD V1 **-* Q9SRQ2_ARATH); contains Interpro domain(s) IPR003480 Transferase
Solyc07g049670.2.1	60029271	60030926	Alcohol acetyltransferase (AHRD V1 **-* B1A9J8_CUCME); contains Interpro domain(s) IPR003480 Transferase
Solyc07g049680.2.1	60034825	60040929	Condensin complex subunit 2 (AHRD V1 ***- Q564K3_ARATH); contains Interpro domain(s) IPR008418 Barren
Solyc07g049690.2.1	60046220	60052939	Cytochrome P450
Solyc07g049700.1.1	60053307	60055883	Cc-nbs-lrr, resistance protein
Solyc07g049710.2.1	60056531	60061445	V-type proton ATPase subunit e (AHRD V1 **** VA0E_CAEEL); contains Interpro domain(s) IPR008389 ATPase, V0 complex, subunit E
Solyc07g049720.2.1	60062710	60072674	DNA topoisomerase I (AHRD V1 **** Q9XGL1_DAUCA); contains Interpro domain(s) IPR013499 DNA topoisomerase I, C-terminal, eukaryotic-type
Solyc07g049730.2.1	60074897	60078861	TO62-3 (Fragment) (AHRD V1 *-*- Q3LVL2_TAROF); contains Interpro domain(s) IPR010471 Protein of unknown function DUF1068
Solyc07g049740.2.1	60086829	60092617	Lipid-A-disaccharide synthase-like protein (AHRD V1 ***- D8QYK7_SELML); contains Interpro domain(s) IPR003835 Glycosyl transferase, family 19
Solyc07g049750.2.1	60093580	60098394	GD3A (Fragment) (AHRD V1 *-*- Q6S477_ARATH)
Solyc07g049760.1.1	60099139	60100852	Unknown Protein (AHRD V1)
Solyc07g049770.1.1	60131587	60134777	Cell differentiation protein rcd1 (AHRD V1 ***- D0NQB7_PHYIN); contains Interpro domain(s) IPR007216 Cell differentiation, Rcd1-like
Solyc07g049780.1.1	60165776	60170327	Cell differentiation protein rcd1 (AHRD V1 ***- D0NQB7_PHYIN); contains Interpro domain(s) IPR007216 Cell differentiation, Rcd1-like
Solyc07g049790.1.1	60198231	60201450	Cell differentiation protein rcd1 (AHRD V1 ***- D0NQB7_PHYIN); contains Interpro domain(s) IPR007216 Cell differentiation, Rcd1-like
Solyc07g049800.1.1	60233977	60239368	Cell differentiation protein rcd1 (AHRD V1 *-*- C4YT16_CANAW); contains Interpro domain(s) IPR007216 Cell differentiation, Rcd1-like
Solyc07g051800.1.1	60279087	60279248	Unknown Protein (AHRD V1)
Solyc07g051810.1.1	60297707	60306745	Cell differentiation protein rcd1 (AHRD V1 ***- Q5CJU4_CRYHO); contains Interpro domain(s) IPR007216 Cell differentiation, Rcd1-like
Solyc07g051820.2.1	60308148	60321139	Cellulose synthase (AHRD V1 **** Q2HT12_MEDTR); contains Interpro domain(s) IPR005150 Cellulose synthase
Solyc07g051830.1.1	60338354	60338578	Unknown Protein (AHRD V1)
Solyc07g051840.2.1	60362033	60365327	WRKY transcription factor (AHRD V1 ***- D0PSE9_9LAMI); contains Interpro domain(s) IPR003657 DNA-binding WRKY
Solyc07g051850.2.1	60390005	60395248	Aspartic proteinase (AHRD V1 **-* Q96383_CENCA); contains Interpro domain(s) IPR001461 Peptidase A1
Solyc07g051860.1.1	60397850	60398830	Protein serine/threonine kinase (AHRD V1 **** D3BP85_POLPA); contains Interpro domain(s) IPR002290 Serine/threonine protein kinase
Solyc07g051870.1.1	60402133	60403122	Protein serine/threonine kinase (AHRD V1 ***- D3BP85_POLPA); contains Interpro domain(s) IPR002290 Serine/threonine protein kinase
Solyc07g051880.1.1	60408460	60409440	Protein serine/threonine kinase (AHRD V1 ***- D3BP85_POLPA); contains Interpro domain(s) IPR002290 Serine/threonine protein kinase
Solyc07g051890.1.1	60431047	60432036	Protein serine/threonine kinase (AHRD V1 ***- D3BP85_POLPA); contains Interpro domain(s) IPR002290 Serine/threonine protein kinase
Solyc07g051900.1.1	60452280	60452666	Unknown Protein (AHRD V1)
Solyc07g051910.1.1	60453934	60455555	Unknown Protein (AHRD V1)
Solyc07g051920.1.1	60468833	60469801	Protein serine/threonine kinase (AHRD V1 ***- D3BP85_POLPA); contains Interpro domain(s) IPR002290 Serine/threonine protein kinase
Solyc07g051930.1.1	60474442	60475554	Protein serine/threonine kinase (AHRD V1 **** D3BP85_POLPA); contains Interpro domain(s) IPR002290 Serine/threonine protein kinase
Solyc07g051940.2.1	60491708	60494576	Alpha-humulene/(-)-(E)-beta-caryophyllene synthase (AHRD V1 **** HUMS_ARATH); contains Interpro domain(s) IPR005630 Terpene synthase, metal-binding domain
Solyc07g051950.2.1	60504547	60507228	C4-dicarboxylate transporter/malic acid transport family protein (AHRD V1 ***- D7KUS7_ARALY); contains Interpro domain(s) IPR004695 C4-dicarboxylate transporter/malic acid transport protein
N16	60507445
Solyc07g051960.1.1	60516726	60521652	Chromodomain-helicase-DNA-binding protein 1-like (AHRD V1 *--* CHD1L_DANRE); contains Interpro domain(s) IPR000330 SNF2-related
Solyc07g051970.1.1	60527230	60532097	Chromodomain-helicase-DNA-binding protein 1-like (AHRD V1 **-* CHD1L_DANRE); contains Interpro domain(s) IPR000330 SNF2-related
Solyc07g051980.1.1	60537952	60543097	Chromodomain-helicase-DNA-binding protein 1-like (AHRD V1 *--* CHD1L_DANRE); contains Interpro domain(s) IPR000330 SNF2-related
Solyc07g051990.1.1	60551157	60551459	MAP kinase activating protein-like (AHRD V1 *-*- Q5Z7P9_ORYSJ); contains Interpro domain(s) IPR005178 Protein of unknown function DUF300
Solyc07g052000.1.1	60553030	60553581	DNA repair protein RAD16 (AHRD V1 *--- C4YEZ4_CANAW); contains Interpro domain(s) IPR000330 SNF2-related
Solyc07g052010.1.1	60554508	60559320	ATP-dependent DNA helicase (Eurofung) (AHRD V1 *--* C8VBM4_EMENI); contains Interpro domain(s) IPR000330 SNF2-related
Solyc07g052020.1.1	60560492	60563293	DNA repair protein rad5 (AHRD V1 **-- B2VWQ3_PYRTR); contains Interpro domain(s) IPR000330 SNF2-related
Solyc07g052040.1.1	60576468	60577687	Tubulin beta-1 chain (AHRD V1 ***- D7KT68_ARALY); contains Interpro domain(s) IPR002453 Beta tubulin
Solyc07g052050.1.1	60588594	60589573	Pre-mRNA splicing factor (AHRD V1 ***- A8P4J3_COPC7); contains Interpro domain(s) IPR004098 Prp18
Solyc07g052060.2.1	60607496	60608749	Acyltransferase 1 (AHRD V1 **-- Q8GV04_CAPCH); contains Interpro domain(s) IPR003480 Transferase
Solyc07g052070.1.1	60623496	60627130	Cytochrome P450
Solyc07g052100.2.1	60642777	60650577	Chromodomain-helicase-DNA-binding protein 1-like (AHRD V1 *--* CHD1L_DANRE); contains Interpro domain(s) IPR014001 DEAD-like helicase, N-terminal
Solyc07g052110.2.1	60655311	60664510	Ribosomal RNA small subunit methyltransferase F (AHRD V1 *-*- RSMF_KLEP7); contains Interpro domain(s) IPR011023 Nop2p
Solyc07g052120.2.1	60664776	60665666	(-)-germacrene D synthase (AHRD V1 ***- Q64K29_9ROSI); contains Interpro domain(s) IPR005630 Terpene synthase, metal-binding domain
Solyc07g052130.1.1	60666527	60666790	Sesquiterpene synthase (AHRD V1 ***- Q2TJK5_9SOLA)
Solyc07g052140.2.1	60671254	60672394	(-)-germacrene D synthase (AHRD V1 ***- Q64K29_9ROSI); contains Interpro domain(s) IPR005630 Terpene synthase, metal-binding domain
Solyc07g052150.2.1	60673225	60673636	Sesquiterpene synthase (AHRD V1 ***- Q2TJK5_9SOLA)
Solyc07g052160.1.1	60682229	60682498	Unknown Protein (AHRD V1)
Solyc07g052170.1.1	60696629	60697162	Dirigent-like protein (AHRD V1 ***- A6YQZ6_PICSI); contains Interpro domain(s) IPR004265 Plant disease resistance response protein
Solyc07g052180.1.1	60697923	60698558	Unknown Protein (AHRD V1)
Solyc07g052190.1.1	60707568	60708581	Pre-mRNA splicing factor (AHRD V1 ***- A8P4J3_COPC7); contains Interpro domain(s) IPR004098 Prp18
Solyc07g052200.1.1	60709077	60709667	Pre-mRNA-splicing factor syf2 (AHRD V1 *-*- D0MQW6_PHYIN); contains Interpro domain(s) IPR013260 mRNA splicing factor SYF2
Solyc07g052210.2.1	60710401	60712376	Unknown Protein (AHRD V1)
Solyc07g052220.1.1	60717994	60718419	Unknown Protein (AHRD V1)
Solyc07g052230.2.1	60723150	60726170	Laccase-22 (AHRD V1 **-- LAC22_ORYSJ); contains Interpro domain(s) IPR001117 Multicopper oxidase, type 1
N33	60725034
Solyc07g052240.2.1	60726910	60730555	Laccase-22 (AHRD V1 **-- LAC22_ORYSJ); contains Interpro domain(s) IPR001117 Multicopper oxidase, type 1
Solyc07g052250.2.1	60738458	60739375	Unknown Protein (AHRD V1)
Solyc07g052260.2.1	60756250	60756736	Unknown Protein (AHRD V1)
Solyc07g052270.2.1	60767984	60772346	11-beta-hydroxysteroid dehydrogenase-like (AHRD V1 **** Q9LUF1_ARATH); contains Interpro domain(s) IPR002347 Glucose/ribitol dehydrogenase
Solyc07g052280.1.1	60774852	60775912	Unknown Protein (AHRD V1)
Solyc07g052290.1.1	60781289	60782623	Membrane-associated zinc metalloprotease family protein expressed (AHRD V1 ***- Q84NY6_ORYSJ); contains Interpro domain(s) IPR004387 Peptidase M50, putative membrane-associated zinc metallopeptidase
Solyc07g052300.2.1	60797135	60800394	Myb-related transcription factor (AHRD V1 *--- B5RHV2_MUSBA); contains Interpro domain(s) IPR015495 Myb transcription factor
Solyc07g052310.1.1	60810980	60811159	Unknown Protein (AHRD V1)
Solyc07g052320.2.1	60816826	60820674	Beta-1 3-galactosyltransferase 6 (AHRD V1 ***- B6UBH3_MAIZE); contains Interpro domain(s) IPR002659 Glycosyl transferase, family 31
Solyc07g052330.1.1	60836205	60838224	Palmitoyltransferase PFA4 (AHRD V1 *-** PFA4_USTMA); contains Interpro domain(s) IPR001594 Zinc finger, DHHC-type
Solyc07g052340.2.1	60840399	60851532	Exosome complex exonuclease RRP6-like protein (AHRD V1 *--- D0MWN1_PHYIN); contains Interpro domain(s) IPR002562 3'-5' exonuclease
Solyc07g052350.2.1	60857014	60865452	3-isopropylmalate dehydratase large subunit (AHRD V1 *--- LEUC_NATPD); contains Interpro domain(s) IPR006249 Aconitase/iron regulatory protein 2
Solyc07g052360.1.1	60873546	60877056	Uncharacterized GPI-anchored protein At1g61900 (AHRD V1 ***- UGPI6_ARATH)
N10	60874313
Solyc07g052370.2.1	60883858	60885735	Cytochrome P450
Solyc07g052380.2.1	60896677	60900070	Multidrug resistance protein mdtK (AHRD V1 **-- MDTK_YERP3); contains Interpro domain(s) IPR002528 Multi antimicrobial extrusion protein MatE
Solyc07g052390.2.1	60903513	60908262	Glutamate-gated kainate-type ion channel receptor subunit GluR5 (AHRD V1 **** B9GU65_POPTR); contains Interpro domain(s) IPR017103 Ionotropic glutamate-like receptor, plant
Solyc07g052400.2.1	60921179	60924690	Glutamate-gated kainate-type ion channel receptor subunit GluR5 (AHRD V1 **** B9GU66_POPTR); contains Interpro domain(s) IPR017103 Ionotropic glutamate-like receptor, plant
Solyc07g052410.2.1	60927071	60929129	Ras-related protein Rab-18 (AHRD V1 ***- B6TGJ7_MAIZE); contains Interpro domain(s) IPR003579 Ras small GTPase, Rab type
Solyc07g052420.2.1	60929747	60936034	Chromosome 15 contig 1 DNA sequence (AHRD V1 ***- Q00UQ3_OSTTA)
Solyc07g052430.2.1	60938278	60941231	Transmembrane protein 97 (AHRD V1 *-*- TMM97_HUMAN); contains Interpro domain(s) IPR016964 Transmembrane protein 97, predicted
Solyc07g052440.2.1	60941626	60942924	Transmembrane protein 97 (AHRD V1 ***- TMM97_BOVIN); contains Interpro domain(s) IPR016964 Transmembrane protein 97, predicted
Solyc07g052450.1.1	60944346	60945526	Phosphate translocator (AHRD V1 ***- Q40568_TOBAC); contains Interpro domain(s) IPR004853 Protein of unknown function DUF250
Solyc07g052460.2.1	60950357	60951845	Genomic DNA chromosome 3 P1 clone MSD21 (AHRD V1 ***- Q9LSZ3_ARATH)
Solyc07g052470.2.1	60962756	60970983	Syntaxin (AHRD V1 ***- Q6X9V9_HORVD); contains Interpro domain(s) IPR010989 t-SNARE
Solyc07g052480.2.1	60970926	60973492	Isocitrate lyase (AHRD V1 **** Q9FQD2_IPOBA); contains Interpro domain(s) IPR006254 Isocitrate lyase
Solyc07g052490.2.1	61003154	61004234	Myb family transcription factor (AHRD V1 **** D7M4Z5_ARALY); contains Interpro domain(s) IPR015495 Myb transcription factor
Solyc07g052500.1.1	61010541	61011317	Polyubiquitin (Fragment) (AHRD V1 **-- Q86R77_9EUKA); contains Interpro domain(s) IPR000626 Ubiquitin
Solyc07g052510.2.1	61020110	61021912	Peroxidase (AHRD V1 **** Q07446_SOLLC); contains Interpro domain(s) IPR002016 Haem peroxidase, plant/fungal/bacterial
Solyc07g052520.1.1	61027806	61028189	Unknown Protein (AHRD V1)
Solyc07g052530.2.1	61029695	61031406	Peroxidase (AHRD V1 **** Q07445_SOLLC); contains Interpro domain(s) IPR002016 Haem peroxidase, plant/fungal/bacterial
Solyc07g052540.2.1	61035832	61037571	Peroxidase (AHRD V1 **** Q07445_SOLLC); contains Interpro domain(s) IPR002016 Haem peroxidase, plant/fungal/bacterial
Solyc07g052550.1.1	61042290	61043801	Peroxidase (AHRD V1 **** Q07445_SOLLC); contains Interpro domain(s) IPR002016 Haem peroxidase, plant/fungal/bacterial
Solyc07g052560.1.1	61047984	61051669	Pheromone shutdown protein (TraB) (AHRD V1 ***- O29916_ARCFU); contains Interpro domain(s) IPR002816 Pheromone shutdown-related, TraB
Solyc07g052570.2.1	61053903	61061083	SET and zf-MYND domain-containing protein (AHRD V1 ***- D8U5L8_VOLCA); contains Interpro domain(s) IPR001214 SET
Solyc07g052580.1.1	61061992	61063899	F-box family protein (AHRD V1 ***- B9HCS6_POPTR); contains Interpro domain(s) IPR006527 F-box associated
Solyc07g052590.1.1	61064432	61066456	Pentatricopeptide repeat-containing protein (AHRD V1 ***- D7KYV9_ARALY); contains Interpro domain(s) IPR002885 Pentatricopeptide repeat
N11	61065289
Solyc07g052600.2.1	61067539	61076338	Genomic DNA chromosome 3 P1 clone MSD21 (AHRD V1 **-- Q9LSX7_ARATH)
Solyc07g052610.2.1	61077121	61078641	Cyclin (AHRD V1 *-*- D8UD80_VOLCA); contains Interpro domain(s) IPR012389 Negative regulatory factor PREG
Solyc07g052620.1.1	61085426	61085818	Zinc finger protein CONSTANS-LIKE 4 (AHRD V1 *-*- COL4_ARATH); contains Interpro domain(s) IPR000315 Zinc finger, B-box
Solyc07g052630.1.1	61096621	61100859	Glycosyltransferase-like protein (AHRD V1 **-- D8QTD2_SELML); contains Interpro domain(s) IPR006740 Protein of unknown function DUF604
Solyc07g052640.2.1	61101591	61106073	Glycosyltransferase-like protein (AHRD V1 **-- D8QTD2_SELML); contains Interpro domain(s) IPR006740 Protein of unknown function DUF604
Solyc07g052650.1.1	61109726	61111909	Glycosyltransferase-like protein (AHRD V1 **-- D8QTD2_SELML); contains Interpro domain(s) IPR006740 Protein of unknown function DUF604
Solyc07g052660.1.1	61114478	61115399	Blue copper protein (AHRD V1 *--- B6U7P6_MAIZE); contains Interpro domain(s) IPR003245 Plastocyanin-like
Solyc07g052670.2.1	61115970	61120548	Transcription factor (Fragment) (AHRD V1 **** D6MKL1_9ASPA); contains Interpro domain(s) IPR011598 Helix-loop-helix DNA-binding
Solyc07g052680.1.1	61135808	61136263	Unknown Protein (AHRD V1)
Solyc07g052690.2.1	61143882	61147954	Beta-amylase (AHRD V1 **** Q9AT14_CASCR); contains Interpro domain(s) IPR013781 Glycoside hydrolase, subgroup, catalytic core
Solyc07g052700.2.1	61160694	61163076	MADS-box transcription factor 1 (AHRD V1 ***- D1MFS6_HEVBR); contains Interpro domain(s) IPR002100 Transcription factor, MADS-box
Solyc07g052710.1.1	61166670	61169812	Unknown Protein (AHRD V1)
Solyc07g052720.2.1	61176437	61178247	MADS-box protein AGL66 (AHRD V1 ***- B6UD66_MAIZE)
N4	61181115
Solyc07g052730.2.1	61181963	61188495	Formin 3 (AHRD V1 *-*- D0QAN4_ARATH); contains Interpro domain(s) IPR015425 Actin-binding FH2
Solyc07g052740.2.1	61197680	61199983	Storekeeper protein (AHRD V1 ***- Q94IK2_SOLTU)
Solyc07g052750.1.1	61203250	61204275	Storekeeper protein (AHRD V1 ***- Q94IK2_SOLTU)
Solyc07g052760.1.1	61209111	61210259	Os09g0451700 protein (Fragment) (AHRD V1 *--- Q0J1B9_ORYSJ); contains Interpro domain(s) IPR007592 Protein of unknown function DUF573
Solyc07g052770.2.1	61218510	61222379	Tir-nbs-lrr, resistance protein
Solyc07g052780.2.1	61224169	61224848	Tir, resistance protein fragment
Solyc07g052790.1.1	61236510	61239787	Nbs-lrr, resistance protein
Solyc07g052800.1.1	61248934	61249482	Nbs, resistance protein fragment
Solyc07g052810.1.1	61255036	61255791	Formin 3 (AHRD V1 -**- D0QAN4_ARATH); contains Interpro domain(s) IPR015425 Actin-binding FH2
Solyc07g052820.1.1	61264028	61264490	Storekeeper protein (AHRD V1 ***- Q94IK2_SOLTU)
Solyc07g052830.2.1	61287331	61288758	Storekeeper protein (AHRD V1 **-- Q94IK2_SOLTU); contains Interpro domain(s) IPR007592 Protein of unknown function DUF573
Solyc07g052840.1.1	61291269	61291624	Unknown Protein (AHRD V1)
Solyc07g052850.1.1	61291672	61291987	Unknown Protein (AHRD V1)
Solyc07g052860.1.1	61298534	61299375	Storekeeper protein (AHRD V1 ***- Q94IK2_SOLTU)
Solyc07g052870.1.1	61299858	61301426	Storekeeper protein (AHRD V1 ***- Q94IK2_SOLTU)
Solyc07g052880.2.1	61301997	61304393	Formin 3 (AHRD V1 ***- D0QAN4_ARATH); contains Interpro domain(s) IPR015425 Actin-binding FH2
Solyc07g052900.1.1	61314239	61315432	Os09g0451700 protein (Fragment) (AHRD V1 *--- Q0J1B9_ORYSJ); contains Interpro domain(s) IPR007592 Protein of unknown function DUF573
Solyc07g052910.2.1	61317214	61319223	Unknown Protein (AHRD V1); contains Interpro domain(s) IPR009606 Protein of unknown function DUF1218
Solyc07g052920.2.1	61322669	61324273	Unknown Protein (AHRD V1)
Solyc07g052930.2.1	61324832	61326734	BHLH transcription factor-like (AHRD V1 *-*- Q8S0N2_ORYSJ); contains Interpro domain(s) IPR011598 Helix-loop-helix DNA-binding
Solyc07g052940.2.1	61326458	61339925	Histone-lysine N-methyltransferase (AHRD V1 *-*- B6JWJ3_SCHJY); contains Interpro domain(s) IPR001214 SET
Solyc07g052950.2.1	61353515	61354070	Unknown Protein (AHRD V1)
Solyc07g052960.1.1	61367195	61368484	GRAS family transcription factor (AHRD V1 **-* B9MXU3_POPTR); contains Interpro domain(s) IPR005202 GRAS transcription factor
Solyc07g052970.2.1	61384541	61387471	Phototropic-responsive NPH3 family protein (AHRD V1 **-- D7LA45_ARALY); contains Interpro domain(s) IPR004249 NPH3
Solyc07g052980.2.1	61401256	61403204	Xyloglucan endotransglucosylase/hydrolase 5 (AHRD V1 **** C0IRH8_MALDO); contains Interpro domain(s) IPR016455 Xyloglucan endotransglucosylase/hydrolase
Solyc07g052990.1.1	61420514	61420753	Unknown Protein (AHRD V1)
Solyc07g053000.1.1	61425321	61426373	Fasciclin-like arabinogalactan protein (AHRD V1 ***- B9N201_POPTR); contains Interpro domain(s) IPR000782 FAS1 domain
Solyc07g053010.1.1	61426755	61429394	Cc-nbs-lrr, resistance protein
Solyc07g053020.1.1	61440110	61442668	Cc-nbs-lrr, resistance protein
Solyc07g053030.2.1	61473083	61475606	Indole-3-acetic acid-amido synthetase GH3.8 (AHRD V1 **-* B6U4E2_MAIZE); contains Interpro domain(s) IPR004993 GH3 auxin-responsive promoter
Solyc07g053040.1.1	61494529	61496949	F-box family protein (AHRD V1 ***- B9I6J7_POPTR); contains Interpro domain(s) IPR013596 FBD
Solyc07g053050.1.1	61501212	61501562	Calmodulin (AHRD V1 **-- A7E7G2_SCLS1); contains Interpro domain(s) IPR011992 EF-Hand type
Solyc07g053060.2.1	61507595	61510370	Pentatricopeptide repeat (AHRD V1 ***- Q2HRN6_MEDTR); contains Interpro domain(s) IPR002885 Pentatricopeptide repeat
Solyc07g053070.1.1	61511946	61514007	Purple acid phosphatase (AHRD V1 **** Q9ZS50_IPOBA); contains Interpro domain(s) IPR015914 Purple acid phosphatase, N-terminal
Solyc07g053080.2.1	61518466	61521630	Serine/threonine-protein kinase receptor (AHRD V1 **** B6U2B7_MAIZE); contains Interpro domain(s) IPR002290 Serine/threonine protein kinase
Solyc07g053090.2.1	61560606	61562367	S-locus receptor kinase-4 (Fragment) (AHRD V1 **-* Q6L8R5_RAPSA); contains Interpro domain(s) IPR001480 Curculin-like (mannose-binding) lectin
Solyc07g053100.2.1	61562031	61563700	S-receptor kinase-like protein 1 (AHRD V1 **** Q5NJB1_SENSQ); contains Interpro domain(s) IPR002290 Serine/threonine protein kinase
Solyc07g053110.2.1	61565739	61566892	S-locus receptor kinase (Fragment) (AHRD V1 *-*- A8QZG2_BRACM); contains Interpro domain(s) IPR011009 Protein kinase-like
Solyc07g053120.2.1	61569060	61573357	Serine/threonine-protein kinase receptor (AHRD V1 *-** B6U2B7_MAIZE); contains Interpro domain(s) IPR002290 Serine/threonine protein kinase
Solyc07g053130.2.1	61584258	61587453	Serine/threonine-protein kinase receptor (AHRD V1 **** B6U2B7_MAIZE); contains Interpro domain(s) IPR002290 Serine/threonine protein kinase
Solyc07g053140.2.1	61593135	61594431	CONSTANS-like zinc finger protein (AHRD V1 *-*- D0EP07_SOYBN); contains Interpro domain(s) IPR000315 Zinc finger, B-box
Solyc07g053150.2.1	61601178	61606422	Protein cyaY (AHRD V1 *-*- A8EZC3_RICCK); contains Interpro domain(s) IPR001794 Frataxin, subgroup
Solyc07g053160.2.1	61610401	61611773	cDNA clone J013073D14 full insert sequence (AHRD V1 *--- B7ECD3_ORYSJ); contains Interpro domain(s) IPR012866 Protein of unknown function DUF1644
Solyc07g053170.2.1	61617717	61626334	Protein serine/threonine kinase (AHRD V1 *-** D3BP85_POLPA); contains Interpro domain(s) IPR002290 Serine/threonine protein kinase
Solyc07g053180.2.1	61641208	61644897	Lrr, resistance protein fragment
Solyc07g053190.2.1	61648924	61653081	Nucleic acid binding protein (AHRD V1 *--- D7M9R5_ARALY); contains Interpro domain(s) IPR019542 Enhancer of polycomb-like
Solyc07g053200.2.1	61654553	61655912	Universal stress protein (Usp) (AHRD V1 **-- A2Q2X4_MEDTR); contains Interpro domain(s) IPR006016 UspA
Solyc07g053210.2.1	61660240	61663326	DNA cross-link repair 1B-like protein (AHRD V1 ***- Q8LQQ4_ORYSJ); contains Interpro domain(s) IPR011084 DNA repair metallo-beta-lactamase
Solyc07g053220.1.1	61667346	61669808	Receptor-like protein kinase (AHRD V1 ***- Q9LLN5_ORYSA); contains Interpro domain(s) IPR002290 Serine/threonine protein kinase
Solyc07g053230.2.1	61699380	61700488	Myb-related transcription factor (AHRD V1 *--- B5RHV2_MUSBA); contains Interpro domain(s) IPR015495 Myb transcription factor
Solyc07g053240.2.1	61710088	61711189	Myb-related transcription factor (AHRD V1 *--- B5RHV2_MUSBA); contains Interpro domain(s) IPR015495 Myb transcription factor
Solyc07g053250.2.1	61723452	61726157	Unknown Protein (AHRD V1); contains Interpro domain(s) IPR001810 Cyclin-like F-box
Solyc07g053260.2.1	61735445	61739996	14-3-3 protein sigma gamma zeta beta/alpha (AHRD V1 **-- Q16QZ7_AEDAE); contains Interpro domain(s) IPR000308 14-3-3 protein
Solyc07g053270.2.1	61741177	61748493	HAD-superfamily hydrolase subfamily IA variant 3 containing protein expressed (AHRD V1 ***- Q109K4_ORYSJ); contains Interpro domain(s) IPR005834 Haloacid dehalogenase-like hydrolase
Solyc07g053280.2.1	61749215	61754334	Ketol-acid reductoisomerase (AHRD V1 ***- D6QSY0_CATRO); contains Interpro domain(s) IPR016206 Ketol-acid reductoisomerase, plant
Solyc07g053290.2.1	61766974	61769173	BHLH transcription factor (AHRD V1 *--* B4FMK3_MAIZE); contains Interpro domain(s) IPR001092 Basic helix-loop-helix dimerisation region bHLH
Solyc07g053300.1.1	61771064	61772890	ABC transporter G family member 10 (AHRD V1 **** AB10G_ARATH); contains Interpro domain(s) IPR013525 ABC-2 type transporter
Solyc07g053310.2.1	61779295	61784945	Adaptin ear-binding coat-associated protein 1 (AHRD V1 **** B4FRD1_MAIZE); contains Interpro domain(s) IPR012466 Adaptin ear-binding coat-associated protein 1 NECAP-1
Solyc07g053320.2.1	61789381	61792671	Fiber protein Fb32 (AHRD V1 *-*- Q6UA04_GOSBA)
Solyc07g053330.1.1	61793525	61795422	Os06g0207500 protein (Fragment) (AHRD V1 **-- Q0DDQ9_ORYSJ); contains Interpro domain(s) IPR004253 Protein of unknown function DUF231, plant
Solyc07g053340.2.1	61797069	61798178	Unknown Protein (AHRD V1)
Solyc07g053350.2.1	61806270	61811621	Os06g0207500 protein (Fragment) (AHRD V1 ***- Q0DDQ9_ORYSJ); contains Interpro domain(s) IPR004253 Protein of unknown function DUF231, plant
Solyc07g053360.2.1	61820879	61822618	Seed biotin-containing protein SBP65 (AHRD V1 *--- SBP65_PEA); contains Interpro domain(s) IPR004238 Late embryogenesis abundant protein
Solyc07g053370.1.1	61825941	61826204	Unknown Protein (AHRD V1)
Solyc07g053380.1.1	61834496	61836757	Pentatricopeptide repeat-containing protein (AHRD V1 ***- D7LW55_ARALY); contains Interpro domain(s) IPR002885 Pentatricopeptide repeat
Solyc07g053390.1.1	61839740	61840006	Unknown Protein (AHRD V1)
Solyc07g053400.1.1	61842163	61842456	Unknown Protein (AHRD V1)
Solyc07g053410.2.1	61852271	61853216	Transcription factor CYCLOIDEA (Fragment) (AHRD V1 *-*- CYCLD_ANTML); contains Interpro domain(s) IPR005333 Transcription factor, TCP
Solyc07g053420.2.1	61864795	61865629	Ring H2 finger protein (AHRD V1 *-*- D9ZHD8_HYPPE); contains Interpro domain(s) IPR018957 Zinc finger, C3HC4 RING-type
Solyc07g053430.2.1	61867623	61871410	Glucan endo-1 3-beta-glucosidase 1 (AHRD V1 *-*- B4FGE4_MAIZE); contains Interpro domain(s) IPR012946 X8
Solyc07g053440.2.1	61888025	61890634	Os06g0538200 protein (Fragment) (AHRD V1 *-*- Q0DBR2_ORYSJ)
Solyc07g053450.2.1	61895593	61897536	BZIP transcription factor family protein (AHRD V1 **** D7LW03_ARALY); contains Interpro domain(s) IPR011700 Basic leucine zipper
Solyc07g053460.2.1	61904009	61906407	Cathepsin B-like cysteine proteinase (AHRD V1 **-* CYSP_SCHMA); contains Interpro domain(s) IPR013128 Peptidase C1A, papain
Solyc07g053470.2.1	61907570	61926911	GTP binding/translation elongation factor protein (AHRD V1 **** C1E924_9CHLO); contains Interpro domain(s) IPR006298 GTP-binding protein TypA
Solyc07g053480.2.1	61927834	61930515	Ras-related protein Rab-25 (AHRD V1 ***- RAB25_BOVIN); contains Interpro domain(s) IPR015595 Rab11-related
Solyc07g053490.2.1	61933698	61937792	Optic atrophy 3 protein homolog (AHRD V1 **-- OPA3_DANRE); contains Interpro domain(s) IPR010754 Optic atrophy 3-like
Solyc07g053520.1.1	61945232	61947115	Pentatricopeptide repeat-containing protein (AHRD V1 ***- D7L781_ARALY); contains Interpro domain(s) IPR002885 Pentatricopeptide repeat
Solyc07g053530.1.1	61957992	61958744	Fasciclin-like arabinogalactan protein 4 (AHRD V1 ***- A9XTK9_GOSHI); contains Interpro domain(s) IPR000782 FAS1 domain
Solyc07g053540.1.1	61961766	61962509	Fasciclin-like arabinogalactan protein 4 (AHRD V1 ***- A9XTK9_GOSHI); contains Interpro domain(s) IPR000782 FAS1 domain
Solyc07g053550.1.1	61974258	61974704	Glutaredoxin (AHRD V1 ***- B9HGW6_POPTR); contains Interpro domain(s) IPR011905 Glutaredoxin-like, plant II
Solyc07g053560.2.1	61975613	61981103	Genomic DNA chromosome 5 P1 clone MLN1 (AHRD V1 *-*- Q9FFH4_ARATH)
Solyc07g053570.2.1	61984355	61986928	Zinc finger family protein (AHRD V1 ***- D7MN23_ARALY); contains Interpro domain(s) IPR007087 Zinc finger, C2H2-type
Solyc07g053580.1.1	62005475	62006149	FAM119A (AHRD V1 **-- B9EP45_SALSA); contains Interpro domain(s) IPR019410 Methyltransferase-16, putative
Solyc07g053590.2.1	62009388	62011827	NAC domain protein IPR003441 (AHRD V1 ***- B9MYC7_POPTR); contains Interpro domain(s) IPR003441 No apical meristem (NAM) protein
Solyc07g053600.2.1	62021601	62025398	Receptor like kinase, RLK
Solyc07g053610.2.1	62033451	62049779	Homeobox protein (AHRD V1 *--- D6BV21_ORYSJ); contains Interpro domain(s) IPR018500 DDT subgroup
Solyc07g053620.2.1	62051886	62054044	Chaperone protein dnaJ (AHRD V1 *-*- DNAJ_THEAC); contains Interpro domain(s) IPR015609 Molecular chaperone, heat shock protein, Hsp40, DnaJ
Solyc07g053630.2.1	62062717	62066811	Response regulator (AHRD V1 *--- A1A6A6_ORYSJ); contains Interpro domain(s) IPR006447 Myb-like DNA-binding region, SHAQKYF class
Solyc07g053640.1.1	62093086	62094549	Arabinogalactan-protein (AHRD V1 *-*- Q41256_NICAL)
Solyc07g053650.2.1	62096478	62107240	26S proteasome regulatory subunit (AHRD V1 ***- A8J3A4_CHLRE); contains Interpro domain(s) IPR016643 26S proteasome regulatory complex, non-ATPase subcomplex, Rpn1 subunit
Solyc07g053660.2.1	62108474	62115206	WD repeat protein (AHRD V1 **-- C4MAV3_ENTHI); contains Interpro domain(s) IPR020472 G-protein beta WD-40 repeat, region
Solyc07g053670.2.1	62117866	62120678	Unknown Protein (AHRD V1)
Solyc07g053680.1.1	62120850	62121496	NAC domain-containing protein 67 (AHRD V1 ***- B6T3X1_MAIZE); contains Interpro domain(s) IPR003441 No apical meristem (NAM) protein
Solyc07g053690.2.1	62128615	62130960	OB-fold nucleic acid binding domain containing protein (AHRD V1 ***- B6SHT0_MAIZE); contains Interpro domain(s) IPR012340 Nucleic acid-binding, OB-fold
Solyc07g053700.2.1	62132369	62135497	Reticulon-like protein B17 (AHRD V1 *-*- RTNLQ_ARATH); contains Interpro domain(s) IPR003388 Reticulon
Solyc07g053710.2.1	62136341	62139549	Tyrosine aminotransferase (AHRD V1 **** D3K4J1_PAPSO); contains Interpro domain(s) IPR005958 Tyrosine/nicotianamine aminotransferase
Solyc07g053720.2.1	62141396	62145038	Tyrosine aminotransferase-like protein (AHRD V1 **** Q9LVY1_ARATH); contains Interpro domain(s) IPR005958 Tyrosine/nicotianamine aminotransferase
Solyc07g053730.2.1	62152287	62154749	Nucleolar GTP-binding protein (AHRD V1 **** A8I0Z4_CHLRE); contains Interpro domain(s) IPR012973 NOG, C-terminal
Solyc07g053740.1.1	62167919	62168596	Ethylene-responsive transcription factor 4 (AHRD V1 *-*- B6THY5_MAIZE); contains Interpro domain(s) IPR001471 Pathogenesis-related transcriptional factor and ERF, DNA-binding
Solyc07g053750.1.1	62181176	62182429	Zinc finger CCCH domain-containing protein 2 (AHRD V1 *-*- C3H2_ARATH); contains Interpro domain(s) IPR000571 Zinc finger, CCCH-type
Solyc07g053760.2.1	62192557	62194980	Serine/threonine phosphatase family protein (AHRD V1 **** C1E0J1_9CHLO); contains Interpro domain(s) IPR015655 Protein phosphatase 2C
Solyc07g053770.1.1	62201701	62202312	Unknown Protein (AHRD V1)
Solyc07g053780.2.1	62207276	62208007	Non-specific lipid-transfer protein (Fragment) (AHRD V1 **** B3SJF4_ARALP); contains Interpro domain(s) IPR013770 Plant lipid transfer protein and hydrophobic protein, helical
Solyc07g053790.1.1	62209547	62214378	Targeting protein for Xklp2 containing protein expressed (AHRD V1 *--- Q10Q22_ORYSJ); contains Interpro domain(s) IPR009675 Targeting for Xklp2
Solyc07g053800.2.1	62215071	62221980	E3 ubiquitin-protein ligase RING1 (AHRD V1 *--- B0WQV3_CULQU); contains Interpro domain(s) IPR018957 Zinc finger, C3HC4 RING-type
Solyc07g053810.2.1	62231291	62233627	Squamosa promoter binding-like protein (AHRD V1 ***- Q52UU1_9ROSI); contains Interpro domain(s) IPR004333 Transcription factor, SBP-box
Solyc07g053820.2.1	62240236	62246453	Checkpoint serine/threonine-protein kinase BUB1 (AHRD V1 *--- B3LI47_YEAS1); contains Interpro domain(s) IPR015661 Mitotic checkpoint serine/threonine protein kinase, Bub1
Solyc07g053830.2.1	62248461	62251222	Mitochondrial ADP/ATP carrier proteins (AHRD V1 **** Q2UU95_ASPOR); contains Interpro domain(s) IPR002113 Adenine nucleotide translocator 1
Solyc07g053840.1.1	62251935	62253059	LRR receptor-like serine/threonine-protein kinase, RLP
Solyc07g053850.2.1	62254802	62265411	Zinc finger (C3HC4 RING finger) protein (AHRD V1 *--- B9PQV1_TOXGO); contains Interpro domain(s) IPR011016 Zinc finger, RING-CH-type
Solyc07g053860.2.1	62269188	62277726	Unconventional prefoldin RPB5 interactor (AHRD V1 *--- RMP_HUMAN); contains Interpro domain(s) IPR004127 Prefoldin alpha-like
Solyc07g053870.2.1	62277427	62285594	Chromodomain-helicase-DNA-binding protein 2 (AHRD V1 *--* CHD2_HUMAN); contains Interpro domain(s) IPR000330 SNF2-related
Solyc07g053880.1.1	62289345	62290770	Early nodulin-55-1 (Fragment) (AHRD V1 *--- NO551_SOYBN); contains Interpro domain(s) IPR008972 Cupredoxin
Solyc07g053890.2.1	62297650	62302235	O-acyltransferase WSD1 (AHRD V1 **-- WSD1_ARATH); contains Interpro domain(s) IPR009721 Protein of unknown function DUF1298
Solyc07g053900.2.1	62304722	62306075	Plant-specific domain TIGR01615 family protein (AHRD V1 *-*- B6UDN7_MAIZE); contains Interpro domain(s) IPR006502 Protein of unknown function DUF506, plant
Solyc07g053910.2.1	62315070	62321662	Cell division protein kinase 10 (AHRD V1 *-*- D3TRH8_GLOMM); contains Interpro domain(s) IPR002290 Serine/threonine protein kinase
Solyc07g053920.2.1	62333650	62337528	Mannan endo-1 4-beta-mannosidase (AHRD V1 ***- A8FDC6_BACP2); contains Interpro domain(s) IPR001547 Glycoside hydrolase, family 5
Solyc07g053930.1.1	62346373	62346888	Unknown Protein (AHRD V1)
Solyc07g053940.1.1	62349373	62349807	Genomic DNA chromosome 3 TAC clone K7L4 (AHRD V1 ***- Q9LJR0_ARATH)
Solyc07g053950.1.1	62350472	62351014	Unknown Protein (AHRD V1)
Solyc07g053960.2.1	62357894	62361578	Ubiquitin-conjugating enzyme 23 (AHRD V1 *-*- D7L425_ARALY); contains Interpro domain(s) IPR000608 Ubiquitin-conjugating enzyme, E2
Solyc07g053970.2.1	62362157	62383026	Two-pore calcium channel 2 (AHRD V1 **** B8PXJ9_STRPU); contains Interpro domain(s) IPR005821 Ion transport
Solyc07g053980.2.1	62388193	62395031	Glucan synthase like 1 (AHRD V1 ***- D8R536_SELML); contains Interpro domain(s) IPR003440 Glycosyl transferase, family 48
Solyc07g053990.2.1	62402134	62406077	Os05g0169400 protein (Fragment) (AHRD V1 *-*- Q0DKE7_ORYSJ); contains Interpro domain(s) IPR010820 Protein of unknown function DUF1421
Solyc07g054000.2.1	62437942	62441092	Unknown Protein (AHRD V1)
Solyc07g054010.1.1	62441166	62441459	Unknown Protein (AHRD V1)
Solyc07g054020.1.1	62441522	62442080	Unknown Protein (AHRD V1)
Solyc07g054030.1.1	62442216	62442827	Unknown Protein (AHRD V1)
Solyc07g054040.1.1	62443833	62444090	Unknown Protein (AHRD V1)
Solyc07g054050.1.1	62447405	62447625	Unknown Protein (AHRD V1)
Solyc07g054060.2.1	62455516	62456807	Unknown Protein (AHRD V1)
Solyc07g054070.2.1	62457297	62464730	DTW domain-containing protein-like (AHRD V1 *-*- Q5Z9X7_ORYSJ); contains Interpro domain(s) IPR005636 DTW
Solyc07g054080.1.1	62488311	62489039	RING finger protein 5 (AHRD V1 *--- B6TI40_MAIZE); contains Interpro domain(s) IPR018957 Zinc finger, C3HC4 RING-type
Solyc07g054090.2.1	62493362	62498012	Pentatricopeptide repeat-containing protein (AHRD V1 ***- D7L4J3_ARALY); contains Interpro domain(s) IPR002885 Pentatricopeptide repeat
Solyc07g054100.1.1	62500151	62501122	Pentatricopeptide repeat-containing protein (AHRD V1 ***- D7L4J3_ARALY); contains Interpro domain(s) IPR002885 Pentatricopeptide repeat
Solyc07g054110.2.1	62501270	62503044	Pentatricopeptide repeat-containing protein At5g09450, mitochondrial (AHRD V1 ***- PP372_ARATH)
Solyc07g054120.1.1	62504004	62506049	LRR receptor-like serine/threonine-protein kinase, RLP
Solyc07g054130.2.1	62506105	62507137	Unknown Protein (AHRD V1)
Solyc07g054140.2.1	62511512	62514961	Syntaxin 32 (AHRD V1 ***- B6TET0_MAIZE); contains Interpro domain(s) IPR010989 t-SNARE
Solyc07g054150.2.1	62517224	62518606	Unknown Protein (AHRD V1)
Solyc07g054160.2.1	62519651	62523415	Senescence-associated protein-like (ISS) (AHRD V1 ***- Q00X72_OSTTA); contains Interpro domain(s) IPR018499 Tetraspanin
Solyc07g054170.2.1	62529846	62533102	Expansin B1 (AHRD V1 ***- C8CC40_RAPSA); contains Interpro domain(s) IPR007117 Pollen allergen/expansin, C-terminal
Solyc07g054180.2.1	62535831	62539486	Unknown Protein (AHRD V1); contains Interpro domain(s) IPR000996 Clathrin light chain
Solyc07g054190.2.1	62552398	62555120	Riboflavin synthase alpha subunit (AHRD V1 **** A5URX5_ROSS1); contains Interpro domain(s) IPR001783 Lumazine-binding protein
Solyc07g054200.2.1	62558858	62562274	Pre-mrna splicing factor (AHRD V1 ***- Q16T65_AEDAE); contains Interpro domain(s) IPR010491 PRP1 splicing factor, N-terminal
Solyc07g054210.2.1	62565942	62569145	Protochlorophyllide reductase like protein (AHRD V1 ***- Q0WVW0_ARATH); contains Interpro domain(s) IPR005979 Light-dependent protochlorophyllide reductase
Solyc07g054220.1.1	62574142	62575314	Ethylene responsive transcription factor 2a (AHRD V1 *-*- C0J9I7_9ROSA); contains Interpro domain(s) IPR001471 Pathogenesis-related transcriptional factor and ERF, DNA-binding
Solyc07g054230.2.1	62590082	62591970	Unknown Protein (AHRD V1)
Solyc07g054240.2.1	62592278	62593113	MAPK activating protein-like (AHRD V1 ***- Q5N8F0_ORYSJ); contains Interpro domain(s) IPR005061 Protein of unknown function DUF292, eukaryotic
Solyc07g054250.2.1	62595166	62597880	Harpin-induced protein-like (Fragment) (AHRD V1 *--- D2CFH8_COFAR); contains Interpro domain(s) IPR010847 Harpin-induced 1
Solyc07g054260.1.1	62598706	62599041	Unknown Protein (AHRD V1)
Solyc07g054270.2.1	62608885	62611270	Os08g0100600 protein (Fragment) (AHRD V1 *-*- Q0J8P7_ORYSJ); contains Interpro domain(s) IPR008507 Protein of unknown function DUF789
Solyc07g054280.1.1	62627193	62628707	Aromatic amino acid decarboxylase (AHRD V1 **** D4NUX2_CIMRA); contains Interpro domain(s) IPR010977 Aromatic-L-amino-acid decarboxylase
Solyc07g054290.1.1	62640921	62641514	Photosystem II family protein (AHRD V1 *-*- D7KCG4_ARALY)
Solyc07g054300.2.1	62655049	62658841	Phosphatase 2C family protein (AHRD V1 ***- D7KDP0_ARALY); contains Interpro domain(s) IPR015655 Protein phosphatase 2C
Solyc07g054310.1.1	62662289	62662669	Gty37 protein (AHRD V1 ***- Q65A67_GERHY)
Solyc07g054320.2.1	62674944	62687415	Transmembrane protein 34 (AHRD V1 ***- A5D9H3_BOVIN); contains Interpro domain(s) IPR005178 Protein of unknown function DUF300
Solyc07g054330.2.1	62693670	62695647	F-box family protein (AHRD V1 ***- B9GFH4_POPTR); contains Interpro domain(s) IPR013596 FBD
Solyc07g054340.1.1	62700065	62702729	Unknown Protein (AHRD V1)
Solyc07g054350.1.1	62705823	62705975	Unknown Protein (AHRD V1)
Solyc07g054360.1.1	62713076	62713504	Unknown Protein (AHRD V1)
Solyc07g054370.2.1	62716362	62718804	F-box/LRR-repeat protein At3g59200 (AHRD V1 ***- FBL64_ARATH); contains Interpro domain(s) IPR013596 FBD
Solyc07g054380.1.1	62719298	62720094	Homeobox-leucine zipper protein 9 (AHRD V1 ***- D7LE40_ARALY); contains Interpro domain(s) IPR001356 Homeobox
Solyc07g054390.1.1	62723150	62725236	Os02g0794300 protein (Fragment) (AHRD V1 *--- Q0DWU9_ORYSJ); contains Interpro domain(s) IPR007573 Protein of unknown function DUF566
Solyc07g054400.1.1	62727604	62728044	Centromere protein S (AHRD V1 *-*- CENPS_HUMAN); contains Interpro domain(s) IPR009072 Histone-fold
Solyc07g054410.1.1	62731374	62733807	Unknown Protein (AHRD V1)
Solyc07g054420.2.1	62735132	62741564	Glutamate formiminotransferase (AHRD V1 ***- B6UFR4_MAIZE); contains Interpro domain(s) IPR012886 Formiminotransferase, N-terminal
Solyc07g054430.2.1	62745940	62748554	Glutamate formiminotransferase (AHRD V1 **** B6UFR4_MAIZE); contains Interpro domain(s) IPR012886 Formiminotransferase, N-terminal
N1	62747850
Solyc07g054440.2.1	62748938	62756079	Beta-1,3-galactosyl-O-glycosyl-glycoprotein beta-1,6-N-acetylglucosaminyltransferase 7 (AHRD V1 *--* GCNT7_HUMAN); contains Interpro domain(s) IPR003406 Glycosyl transferase, family 14
Solyc07g054450.2.1	62769416	62773295	Transcription factor (Fragment) (AHRD V1 ***- D6MKF6_9ASPA); contains Interpro domain(s) IPR000770 SAND
Solyc07g054460.2.1	62774569	62779426	H/ACA ribonucleoprotein complex non-core subunit NAF1 (AHRD V1 *-*- NAF1_HUMAN); contains Interpro domain(s) IPR008696 NAF1
Solyc07g054470.1.1	62790246	62790452	Unknown Protein (AHRD V1)
Solyc07g054480.1.1	62794272	62797316	Pentatricopeptide repeat-containing protein (AHRD V1 ***- D7KRL4_ARALY); contains Interpro domain(s) IPR002885 Pentatricopeptide repeat
Solyc07g054490.2.1	62798080	62803395	Secretory carrier membrane protein (AHRD V1 ***- B3TLU6_ELAGV); contains Interpro domain(s) IPR007273 SCAMP
Solyc07g054500.2.1	62804145	62814869	Receptor like kinase, RLK
Solyc07g054540.2.1	62832709	62837537	Lipoyl synthase (AHRD V1 **** B8J937_ANAD2); contains Interpro domain(s) IPR003698 Lipoate synthase
Solyc07g054550.1.1	62839258	62839617	Unknown Protein (AHRD V1)
Solyc07g054560.1.1	62843725	62844591	CK25 (AHRD V1 ***- Q1W1G0_TOBAC)
Solyc07g054570.1.1	62850738	62852757	Kelch-like 8 (AHRD V1 *-*- Q28D69_XENTR); contains Interpro domain(s) IPR015915 Kelch-type beta propeller
Solyc07g054580.2.1	62854900	62858743	GH3 family protein (AHRD V1 ***- B9N2A3_POPTR); contains Interpro domain(s) IPR004993 GH3 auxin-responsive promoter
Solyc07g054590.1.1	62870303	62875117	F-box family protein (AHRD V1 *-*- B9I698_POPTR); contains Interpro domain(s) IPR001810 Cyclin-like F-box
Solyc07g054600.2.1	62881360	62884061	F-box family protein (AHRD V1 ***- B9I698_POPTR); contains Interpro domain(s) IPR001810 Cyclin-like F-box
Solyc07g054610.2.1	62885182	62887895	F-box family protein (AHRD V1 *-*- B9I698_POPTR)
Solyc07g054620.2.1	62890736	62893941	F-box/LRR-repeat protein 13 (AHRD V1 *-*- FBL13_ARATH); contains Interpro domain(s) IPR001810 Cyclin-like F-box
Solyc07g054630.2.1	62894682	62901636	B3 domain-containing protein Os11g0197600 (AHRD V1 ***- Y1176_ORYSJ); contains Interpro domain(s) IPR003340 Transcriptional factor B3
Solyc07g054640.1.1	62906106	62911442	NADH dehydrogenase like protein (AHRD V1 **** O65414_ARATH); contains Interpro domain(s) IPR013027 FAD-dependent pyridine nucleotide-disulphide oxidoreductase
Solyc07g054650.1.1	62913058	62914404	Aspartyl protease family protein (AHRD V1 **-- Q9SZV6_ARATH); contains Interpro domain(s) IPR009007 Peptidase aspartic, catalytic
Solyc07g054660.1.1	62915686	62916404	Unknown Protein (AHRD V1)
Solyc07g054670.2.1	62920060	62923929	NADH dehydrogenase like protein (AHRD V1 **** O65414_ARATH); contains Interpro domain(s) IPR013027 FAD-dependent pyridine nucleotide-disulphide oxidoreductase
Solyc07g054680.2.1	62924776	62927158	Pentatricopeptide repeat-containing protein (AHRD V1 ***- D7KN65_ARALY); contains Interpro domain(s) IPR002885 Pentatricopeptide repeat
Solyc07g054690.1.1	62929379	62930800	Unknown Protein (AHRD V1)
Solyc07g054700.2.1	62936640	62937313	Unknown Protein (AHRD V1)
Solyc07g054710.1.1	62939701	62940099	AM15 (AHRD V1 *-*- D0UTL7_ORYSJ)
Solyc07g054720.1.1	62945748	62946391	Proteinase inhibitor type-2 CEVI57 (AHRD V1 ***- IP23_SOLLC); contains Interpro domain(s) IPR003465 Proteinase inhibitor I20, Pin2
Solyc07g054730.1.1	62955767	62956057	Wound-responsive protein-related (AHRD V1 ***- A8IXM2_BRACM)
Solyc07g054740.2.1	62962413	62967802	Membrane associated protein-like protein (AHRD V1 ***- Q8LAZ8_ARATH); contains Interpro domain(s) IPR008962 PapD-like
Solyc07g054750.1.1	62977765	62978025	Wound induced protein (AHRD V1 ***- B6U0P9_MAIZE)
Solyc07g054760.1.1	62979586	62979837	Wound induced protein (AHRD V1 ***- B6T0U0_MAIZE)
Solyc07g054770.1.1	62982491	62982760	Wound induced protein (AHRD V1 ***- B6SKC8_MAIZE)
Solyc07g054780.1.1	62984068	62984319	Wound induced protein (AHRD V1 ***- B6T0U0_MAIZE)
Solyc07g054790.1.1	62985880	62986152	Wound induced protein (AHRD V1 ***- B6U0P9_MAIZE)
Solyc07g054800.1.1	62987429	62987680	Wound induced protein (AHRD V1 ***- B6T327_MAIZE)
Solyc07g054810.1.1	62992675	62992863	Unknown Protein (AHRD V1)
Solyc07g054820.2.1	62995152	63001843	Protein thf1 (AHRD V1 ***- A0YRG1_LYNSP)
Solyc07g054830.2.1	63000256	63010901	Diacylglycerol kinase (AHRD V1 **** Q9FVD1_SOLLC); contains Interpro domain(s) IPR016961 Diacylglycerol kinase, plant
Solyc07g054840.2.1	63019149	63020392	MYB transcription factor (AHRD V1 *-*- Q6R077_ARATH); contains Interpro domain(s) IPR015495 Myb transcription factor
Solyc07g054850.2.1	63032306	63033823	Uncharacterized GPI-anchored protein At4g28100 (AHRD V1 ***- UGPI7_ARATH)
Solyc07g054860.1.1	63043532	63045046	Aromatic amino acid decarboxylase (AHRD V1 **** D4NUX2_CIMRA); contains Interpro domain(s) IPR010977 Aromatic-L-amino-acid decarboxylase
Solyc07g054870.2.1	63048971	63054879	2-oxoglutarate-iron(II)-dependent oxygenase (AHRD V1 **-- D8T1V3_SELML); contains Interpro domain(s) IPR005123 Oxoglutarate and iron-dependent oxygenase
Solyc07g054880.2.1	63059126	63060350	Alpha-hydroxynitrile lyase (AHRD V1 **-- O49897_MANES); contains Interpro domain(s) IPR000073 Alpha/beta hydrolase fold-1
Solyc07g054890.1.1	63063849	63064253	Unknown Protein (AHRD V1)
Solyc07g054900.2.1	63065711	63068521	Alpha-hydroxynitrile lyase (AHRD V1 **-- O49897_MANES); contains Interpro domain(s) IPR000073 Alpha/beta hydrolase fold-1
Solyc07g054910.1.1	63069591	63071223	Alpha-hydroxynitrile lyase (AHRD V1 *--- O49897_MANES)
Solyc07g054920.1.1	63072070	63073586	2-oxoglutarate-iron(II)-dependent oxygenase (AHRD V1 **-* D8T1V3_SELML); contains Interpro domain(s) IPR005123 Oxoglutarate and iron-dependent oxygenase
Solyc07g054930.2.1	63078709	63080901	2-oxoglutarate-iron(II)-dependent oxygenase (AHRD V1 **-* D8T1V3_SELML); contains Interpro domain(s) IPR005123 Oxoglutarate and iron-dependent oxygenase
Solyc07g054940.1.1	63089880	63091341	2-oxoglutarate-iron(II)-dependent oxygenase (AHRD V1 **-* D8T1V3_SELML); contains Interpro domain(s) IPR005123 Oxoglutarate and iron-dependent oxygenase
Solyc07g054950.1.1	63101891	63103671	Cyclin D2 (AHRD V1 **** Q71FH0_WHEAT); contains Interpro domain(s) IPR015451 Cyclin D
Solyc07g054960.1.1	63121625	63123021	Myb-related transcription factor (AHRD V1 *--* B5RHV2_MUSBA); contains Interpro domain(s) IPR015495 Myb transcription factor
Solyc07g054970.1.1	63130181	63130333	Unknown Protein (AHRD V1)
Solyc07g054980.1.1	63133145	63137020	Myb-related transcription factor (AHRD V1 *--- B5RHV2_MUSBA); contains Interpro domain(s) IPR015495 Myb transcription factor
Solyc07g054990.1.1	63142965	63144836	Unknown Protein (AHRD V1)
Solyc07g055000.1.1	63145852	63147956	Myb-related transcription factor (AHRD V1 *--- B5RHV2_MUSBA); contains Interpro domain(s) IPR015495 Myb transcription factor
Solyc07g055010.2.1	63155713	63156856	Metal ion binding protein (AHRD V1 **-* B6T4Q0_MAIZE); contains Interpro domain(s) IPR006121 Heavy metal transport/detoxification protein
Solyc07g055020.2.1	63166956	63175330	F-box family protein (AHRD V1 ***- B9GFB6_POPTR); contains Interpro domain(s) IPR001810 Cyclin-like F-box
Solyc07g055030.1.1	63179268	63179576	Genomic DNA chromosome 5 TAC clone K23L20 (AHRD V1 ***- Q9FIZ2_ARATH); contains Interpro domain(s) IPR013219 Ribosomal protein S27/S33, mitochondrial
Solyc07g055040.1.1	63180490	63180891	Agenet domain-containing protein (AHRD V1 ***- D7KG24_ARALY); contains Interpro domain(s) IPR008395 Agenet
Solyc07g055050.2.1	63182200	63186759	ATP synthase I-like protein (AHRD V1 **-- A8HNA8_CHLRE); contains Interpro domain(s) IPR008413 ATPase, F0 complex, subunit I, bacillus-type
Solyc07g055060.2.1	63187256	63194574	Phosphoenolpyruvate carboxylase 1 (AHRD V1 ***- O23946_GOSHI); contains Interpro domain(s) IPR015813 Pyruvate/Phosphoenolpyruvate kinase, catalytic core IPR001449 Phosphoenolpyruvate carboxylase
N8	63198615
Solyc07g055080.2.1	63229700	63234864	Proteasome subunit alpha type (AHRD V1 ***- Q38M52_SOLTU); contains Interpro domain(s) IPR001353 Proteasome, subunit alpha/beta
Solyc07g055090.1.1	63235176	63235574	Zinc finger A20 and AN1 domain-containing stress-associated protein 6 (AHRD V1 ***- C1BNQ4_9MAXI); contains Interpro domain(s) IPR000058 Zinc finger, AN1-type
Solyc07g055100.2.1	63237269	63239778	Transcription factor (AHRD V1 *--- D7LW59_ARALY)
Solyc07g055110.2.1	63240752	63242131	Unknown Protein (AHRD V1)
Solyc07g055120.2.1	63249278	63251640	MAX2-like protein (Fragment) (AHRD V1 *-*- B6VC85_PONTR); contains Interpro domain(s) IPR006553 Leucine-rich repeat, cysteine-containing subtype
Solyc07g055130.2.1	63251768	63261163	Kinase family protein (AHRD V1 ***- D7LW60_ARALY); contains Interpro domain(s) IPR002290 Serine/threonine protein kinase
Solyc07g055140.2.1	63275118	63276799	Unknown Protein (AHRD V1); contains Interpro domain(s) IPR007789 Protein of unknown function DUF688
Solyc07g055150.2.1	63282881	63288214	Cupin RmlC-type (AHRD V1 **-- B6T568_MAIZE); contains Interpro domain(s) IPR012864 Protein of unknown function DUF1637
Solyc07g055160.2.1	63291874	63294803	Lipase (Fragment) (AHRD V1 ***- Q9ZTW1_DIACA); contains Interpro domain(s) IPR002921 Lipase, class 3
Solyc07g055170.1.1	63295509	63296366	DNA repair protein XRCC3 (AHRD V1 *-*- D0NM20_PHYIN); contains Interpro domain(s) IPR013632 Rad51, C-terminal
Solyc07g055180.2.1	63298446	63302246	Receptor protein kinase-like protein (AHRD V1 **** Q9LJU5_ARATH); contains Interpro domain(s) IPR002290 Serine/threonine protein kinase
Solyc07g055190.2.1	63306458	63308633	Peroxidase (AHRD V1 ***- Q58GF4_9ROSI); contains Interpro domain(s) IPR002016 Haem peroxidase, plant/fungal/bacterial
Solyc07g055200.2.1	63315046	63319983	Kinase family protein (AHRD V1 ***- D7M6L5_ARALY); contains Interpro domain(s) IPR002290 Serine/threonine protein kinase
Solyc07g055210.2.1	63320669	63325039	Aspartate aminotransferase (AHRD V1 ***- B9SW33_RICCO); contains Interpro domain(s) IPR000796 Aspartate/other aminotransferase
Solyc07g055220.1.1	63333422	63334804	Pentatricopeptide repeat-containing protein (AHRD V1 ***- D7MRB7_ARALY); contains Interpro domain(s) IPR002885 Pentatricopeptide repeat
Solyc07g055230.2.1	63337318	63339614	50S ribosomal protein L5 (AHRD V1 ***- RL5_XANP2); contains Interpro domain(s) IPR002132 Ribosomal protein L5
Solyc07g055240.1.1	63339961	63340467	Plant-specific domain TIGR01568 family protein (AHRD V1 *--- B6U561_MAIZE); contains Interpro domain(s) IPR006458 Protein of unknown function DUF623, plant
Solyc07g055250.2.1	63344071	63345403	Cell wall-associated hydrolase (AHRD V1 ---- Q04CK3_LACDB); contains Interpro domain(s) IPR002482 Peptidoglycan-binding Lysin subgroup
Solyc07g055260.2.1	63347123	63352571	Chaperone protein dnaJ 10 (AHRD V1 *-*- B6TAW2_MAIZE); contains Interpro domain(s) IPR003095 Heat shock protein DnaJ
Solyc07g055270.1.1	63354001	63354696	Unknown Protein (AHRD V1)
Solyc07g055280.2.1	63369004	63372627	WRKY transcription factor 5 (AHRD V1 ***- A7UGD2_SOLTU); contains Interpro domain(s) IPR003657 DNA-binding WRKY
Solyc07g055290.2.1	63373504	63378793	Ras-related protein Rab-25 (AHRD V1 ***- RAB25_BOVIN); contains Interpro domain(s) IPR015595 Rab11-related
Solyc07g055300.2.1	63384523	63390604	Alpha alpha-trehalose-phosphate synthase (UDP-forming) (AHRD V1 **** A1RU70_PYRIL); contains Interpro domain(s) IPR001830 Glycosyl transferase, family 20
Solyc07g055310.1.1	63391445	63393421	Pentatricopeptide repeat-containing protein (AHRD V1 ***- D7LGJ0_ARALY); contains Interpro domain(s) IPR002885 Pentatricopeptide repeat
Solyc07g055320.2.1	63393508	63397784	ATP-dependent Zn protease cell division protein FtsH homolog (AHRD V1 **** B2XTF7_HETA2); contains Interpro domain(s) IPR005936 Peptidase M41, FtsH
Solyc07g055330.2.1	63399226	63400590	RING finger protein 24 (AHRD V1 *-*- RNF24_MOUSE); contains Interpro domain(s) IPR018957 Zinc finger, C3HC4 RING-type
Solyc07g055340.2.1	63401802	63405716	Peroxisomal membrane protein 2 (AHRD V1 **-- B6UGE4_MAIZE); contains Interpro domain(s) IPR007248 Mpv17/PMP22
Solyc07g055350.2.1	63412672	63415080	Cytochrome P450
Solyc07g055360.1.1	63419880	63420107	Receptor-like kinase (AHRD V1 ***- B6EB06_NICGU); contains Interpro domain(s) IPR001245 Tyrosine protein kinase
Solyc07g055380.1.1	63434423	63437484	Nbs-lrr, resistance protein
Solyc07g055390.1.1	63438100	63438600	Tir, resistance protein fragment
Solyc07g055400.1.1	63441612	63442485	Receptor-like kinase (AHRD V1 **** B6EB06_NICGU); contains Interpro domain(s) IPR002290 Serine/threonine protein kinase
Solyc07g055410.1.1	63442708	63442996	Receptor-like kinase (AHRD V1 ***- B6EB06_NICGU); contains Interpro domain(s) IPR001245 Tyrosine protein kinase
Solyc07g055420.1.1	63469445	63470893	Receptor-like kinase (AHRD V1 ***- B6EB06_NICGU); contains Interpro domain(s) IPR002290 Serine/threonine protein kinase
Solyc07g055430.1.1	63470974	63471339	Receptor-like kinase (AHRD V1 ***- B6EB06_NICGU); contains Interpro domain(s) IPR017442 Serine/threonine protein kinase-related
Solyc07g055440.1.1	63472670	63474986	Cytochrome P450
Solyc07g055450.1.1	63477422	63480076	Cytochrome P450 (AHRD V1 ***- B9NEQ9_POPTR); contains Interpro domain(s) IPR002401 Cytochrome P450, E-class, group I
Solyc07g055460.2.1	63482507	63484648	Cytochrome P450
Solyc07g055470.2.1	63485489	63488308	Cytochrome P450
Solyc07g055480.1.1	63494989	63497156	Cytochrome P450
Solyc07g055490.2.1	63504319	63506645	Cytochrome P450
Solyc07g055530.2.1	63523522	63527175	Cytochrome P450
Solyc07g055540.2.1	63528600	63532474	Cytochrome P450
Solyc07g055550.1.1	63533657	63537235	Cytochrome P450
Solyc07g055560.2.1	63547058	63554775	G-type lectin S-receptor-like serine/threonine-protein kinase At2g19130 (AHRD V1 *--- Y2913_ARATH); contains Interpro domain(s) IPR002401 Cytochrome P450, E-class, group I
Solyc07g055570.1.1	63554775	63555323	Receptor-like kinase (AHRD V1 ***- B6EB06_NICGU); contains Interpro domain(s) IPR000719 Protein kinase, core
Solyc07g055580.1.1	63561741	63564485	Receptor-like kinase (AHRD V1 ***- B6EB06_NICGU); contains Interpro domain(s) IPR002290 Serine/threonine protein kinase
Solyc07g055590.1.1	63584708	63584935	Receptor-like kinase (AHRD V1 ***- B6EB06_NICGU); contains Interpro domain(s) IPR001245 Tyrosine protein kinase
Solyc07g055600.1.1	63589645	63589800	Unknown Protein (AHRD V1)
Solyc07g055610.1.1	63589915	63590979	Nbs, resistance protein fragment
Solyc07g055620.1.1	63591046	63591760	Lrr, resistance protein fragment
Solyc07g055630.2.1	63593008	63595531	Protein kinase/ transmembrane receptor protein serine/threonine kinase (AHRD V1 **** B6SV77_MAIZE); contains Interpro domain(s) IPR002290 Serine/threonine protein kinase
Solyc07g055640.1.1	63597005	63603617	Receptor-like kinase (AHRD V1 *-*- B6EB06_NICGU); contains Interpro domain(s) IPR002290 Serine/threonine protein kinase
Solyc07g055650.1.1	63618089	63620976	Receptor-like kinase (AHRD V1 **** B6EB06_NICGU); contains Interpro domain(s) IPR002290 Serine/threonine protein kinase
Solyc07g055660.2.1	63621865	63622999	Unknown Protein (AHRD V1)
Solyc07g055670.1.1	63623579	63624292	Receptor-like kinase (AHRD V1 **** B6EB06_NICGU); contains Interpro domain(s) IPR002290 Serine/threonine protein kinase
Solyc07g055690.1.1	63632655	63634001	S-locus-specific glycoprotein S6 (AHRD V1 **-- SLSG6_BRAOL); contains Interpro domain(s) IPR001480 Curculin-like (mannose-binding) lectin
Solyc07g055700.2.1	63636011	63645653	Solute carrier family 35 member C2 (Fragment) (AHRD V1 *--- Q5GMH1_MOUSE); contains Interpro domain(s) IPR004853 Protein of unknown function DUF250
Solyc07g055710.2.1	63648888	63650452	Heat stress transcription factor A3 (AHRD V1 *-*- D1M7W9_SOLLC); contains Interpro domain(s) IPR000232 Heat shock factor (HSF)-type, DNA-binding
Solyc07g055720.2.1	63655500	63657426	Heat shock protein Hsp20 (AHRD V1 *-*- D4H6X0_DENA2); contains Interpro domain(s) IPR008978 HSP20-like chaperone
Solyc07g055730.2.1	63662340	63664632	Os06g0207500 protein (Fragment) (AHRD V1 **-- Q0DDQ9_ORYSJ); contains Interpro domain(s) IPR004253 Protein of unknown function DUF231, plant
Solyc07g055740.1.1	63664744	63665799	Strictosidine synthase-like protein (AHRD V1 ***- A7WPL3_TOBAC); contains Interpro domain(s) IPR004141 Strictosidine synthase
Solyc07g055750.2.1	63678603	63680337	Strictosidine synthase-like protein (AHRD V1 ***- A7WPL3_TOBAC); contains Interpro domain(s) IPR004141 Strictosidine synthase
Solyc07g055760.1.1	63680893	63684791	Unknown Protein (AHRD V1)
Solyc07g055770.1.1	63706315	63710347	Unknown Protein (AHRD V1)
Solyc07g055780.2.1	63714067	63719012	Os06g0207500 protein (Fragment) (AHRD V1 ***- Q0DDQ9_ORYSJ); contains Interpro domain(s) IPR004253 Protein of unknown function DUF231, plant
Solyc07g055790.1.1	63721278	63723541	Os06g0207500 protein (Fragment) (AHRD V1 ***- Q0DDQ9_ORYSJ); contains Interpro domain(s) IPR004253 Protein of unknown function DUF231, plant
Solyc07g055800.2.1	63724680	63727587	Os06g0207500 protein (Fragment) (AHRD V1 **-- Q0DDQ9_ORYSJ); contains Interpro domain(s) IPR004253 Protein of unknown function DUF231, plant
Solyc07g055810.2.1	63735427	63745288	Receptor like kinase, RLK
Solyc07g055820.1.1	63745621	63747682	LRR receptor-like serine/threonine-protein kinase, RLP
Solyc07g055830.2.1	63754607	63757159	Unknown Protein (AHRD V1); contains Interpro domain(s) IPR010684 RNA polymerase II transcription factor SIII, subunit A
Solyc07g055840.2.1	63757492	63765865	Citrate synthase (AHRD V1 **** B9IFM7_POPTR); contains Interpro domain(s) IPR010953 Citrate synthase, type II
Solyc07g055850.2.1	63766052	63772208	3-demethylubiquinone-9 3-methyltransferase (AHRD V1 ***- A1B582_PARDP); contains Interpro domain(s) IPR010233 Ubiquinone biosynthesis O-methyltransferase
Solyc07g055860.2.1	63773890	63783760	Serine/threonine-protein phosphatase 5 (AHRD V1 **** B6TKH0_MAIZE); contains Interpro domain(s) IPR011236 Protein phosphatase 5
Solyc07g055870.2.1	63788419	63795246	Kinase family protein (AHRD V1 ***- D7KBF8_ARALY); contains Interpro domain(s) IPR016253 Integrin-linked protein kinase
Solyc07g055880.1.1	63795430	63795645	Unknown Protein (AHRD V1)
Solyc07g055890.1.1	63797108	63797305	Unknown Protein (AHRD V1)
Solyc07g055900.1.1	63797924	63799420	ATP-dependent DNA helicase PIF1 (AHRD V1 **-* B2WAE6_PYRTR); contains Interpro domain(s) IPR003714 PhoH-like protein
Solyc07g055910.2.1	63814311	63819600	Unknown Protein (AHRD V1)
Solyc07g055920.2.1	63841344	63851220	Agamous MADS-box transcription factor (AHRD V1 **-- B2CDE2_9ASPA); contains Interpro domain(s) IPR002487 Transcription factor, K-box
Solyc07g055930.2.1	63851843	63858435	Glycosyltransferase (AHRD V1 ***- B9IA47_POPTR); contains Interpro domain(s) IPR002495 Glycosyl transferase, family 8
Solyc07g055940.1.1	63864919	63865944	Homology to unknown gene (Fragment) (AHRD V1 ***- Q019U2_OSTTA)
Solyc07g055950.2.1	63869903	63871877	Meiosis 5 (AHRD V1 *-*- B6T5X0_MAIZE)
Solyc07g055960.2.1	63872439	63872681	Unknown Protein (AHRD V1)
Solyc07g055970.1.1	63877377	63879048	Cytochrome P450
Solyc07g055980.2.1	63879905	63884125	HAD superfamily (Subfamily IIIA) phosphatase TIGR01668 (AHRD V1 *-*- B1I3D3_DESAP); contains Interpro domain(s) IPR010021 HAD-superfamily phosphatase, subfamily IIIA
Solyc07g055990.2.1	63891570	63893537	Xyloglucan endotransglucosylase/hydrolase 7 (AHRD V1 **** C0IRG6_ACTDE); contains Interpro domain(s) IPR016455 Xyloglucan endotransglucosylase/hydrolase
Solyc07g056000.2.1	63901549	63902824	Xyloglucan endotransglucosylase/hydrolase 7 (AHRD V1 **** C0IRG6_ACTDE); contains Interpro domain(s) IPR016455 Xyloglucan endotransglucosylase/hydrolase IPR008263 Glycoside hydrolase, family 16, active site
Solyc07g056010.2.1	63910325	63915320	Conserved oligomeric Golgi complex subunit 4 (AHRD V1 ***- COG4_ARATH); contains Interpro domain(s) IPR013167 COG4 transport
Solyc07g056020.2.1	63915969	63924589	Translation initiation factor IF-2 (AHRD V1 **** A5B2X2_VITVI); contains Interpro domain(s) IPR000178 Initiation factor 2
Solyc07g056030.2.1	63929470	63937371	Zinc ion binding protein (AHRD V1 **-- D7KFC8_ARALY); contains Interpro domain(s) IPR012935 Zinc finger, C3HC-like
Solyc07g056040.2.1	63938319	63940122	UPF0497 membrane protein 11 (AHRD V1 ***- U497B_VITVI); contains Interpro domain(s) IPR006459 Uncharacterised protein family UPF0497, trans-membrane plant subgroup
Solyc07g056050.1.1	63946208	63948187	Transmembrane 9 superfamily protein member 4 (AHRD V1 **** B6U1D6_MAIZE); contains Interpro domain(s) IPR004240 Nonaspanin (TM9SF)
Solyc07g056060.2.1	63949604	63958381	Genomic DNA chromosome 5 TAC clone K23F3 (AHRD V1 **-- Q9LK83_ARATH)
Solyc07g056070.1.1	63962393	63962701	Genomic DNA chromosome 5 TAC clone K23L20 (AHRD V1 ***- Q9FIZ2_ARATH); contains Interpro domain(s) IPR013219 Ribosomal protein S27/S33, mitochondrial
Solyc07g056080.1.1	63964092	63964337	Unknown Protein (AHRD V1)
Solyc07g056090.1.1	63965538	63965753	Unknown Protein (AHRD V1)
Solyc07g056100.1.1	63968279	63970724	Unknown Protein (AHRD V1)
Solyc07g056110.2.1	63974745	63980566	Calcium/proton exchanger family protein (AHRD V1 **** C5P0K8_COCP7); contains Interpro domain(s) IPR004713 Calcium/proton exchanger
Solyc07g056120.2.1	63983586	63986633	MYB transcription factor (AHRD V1 *-*- Q9LZR1_ARATH); contains Interpro domain(s) IPR017877 MYB-like
Solyc07g056130.1.1	63988594	63988983	Unknown Protein (AHRD V1)
Solyc07g056140.2.1	63989209	63993821	Glucose-1-phosphate adenylyltransferase (AHRD V1 **** D5L5Q9_SOLLC); contains Interpro domain(s) IPR011831 Glucose-1-phosphate adenylyltransferase
Solyc07g056150.2.1	63994885	63999176	Ras-related protein Rab-2-A (AHRD V1 ***- B6T1U8_MAIZE); contains Interpro domain(s) IPR003579 Ras small GTPase, Rab type
Solyc07g056160.2.1	64018080	64022506	Cytochrome P450
Solyc07g056170.2.1	64023009	64028326	Subtilisin-like protease (AHRD V1 ***- Q6WNU4_SOYBN); contains Interpro domain(s) IPR015500 Peptidase S8, subtilisin-related
Solyc07g056180.1.1	64036615	64037860	NBS-LRR class disease resistance protein (AHRD V1 ---- D5L9G3_ORYSJ)
Solyc07g056190.2.1	64043548	64044315	NBS-LRR class disease resistance protein (AHRD V1 *--- D5L9G7_ORYSI)
Solyc07g056200.2.1	64047159	64048119	NBS-LRR class disease resistance protein (AHRD V1 **-- D5L9G6_ORYSI)
Solyc07g056210.2.1	64055352	64056480	Unknown Protein (AHRD V1)
Solyc07g056220.2.1	64063658	64074684	Vacuolar sorting-associated protein (AHRD V1 ***- C0NFB5_AJECG); contains Interpro domain(s) IPR016534 Vacuolar protein sorting-associated protein 16
Solyc07g056230.2.1	64078818	64080793	Cytochrome B561-related protein (AHRD V1 **-- Q1H8M6_BETVU); contains Interpro domain(s) IPR006593 Cytochrome b561/ferric reductase transmembrane
Solyc07g056240.2.1	64080809	64083123	Unknown Protein (AHRD V1)
Solyc07g056250.2.1	64084432	64086430	Lipase (Class 3)-like protein (AHRD V1 ***- Q943F9_ORYSJ)
Solyc07g056260.2.1	64090068	64115779	Glucan synthase like 3 (AHRD V1 ***- D8R8I5_SELML); contains Interpro domain(s) IPR003440 Glycosyl transferase, family 48
Solyc07g056270.2.1	64125669	64129259	Receptor-like protein kinase (AHRD V1 ***- Q9LYS5_ARATH); contains Interpro domain(s) IPR002290 Serine/threonine protein kinase
Solyc07g056280.2.1	64136892	64139554	WRKY transcription factor 16 (AHRD V1 *-*- Q7X7E3_ORYSJ); contains Interpro domain(s) IPR003657 DNA-binding WRKY
Solyc07g056290.1.1	64146906	64150487	Polygalacturonase (AHRD V1 ***- Q2M4X6_LILLO); contains Interpro domain(s) IPR000743 Glycoside hydrolase, family 28
N19	64147505
Solyc07g056300.1.1	64150840	64151595	AT-hook DNA-binding protein (Fragment) (AHRD V1 **-* A1DR81_CATRO); contains Interpro domain(s) IPR014476 Predicted AT-hook DNA-binding
Solyc07g056310.2.1	64156593	64158916	Glucan endo-1 3-beta-glucosidase 4 (AHRD V1 *-*- B6T2U4_MAIZE); contains Interpro domain(s) IPR012946 X8
Solyc07g056320.2.1	64167013	64170660	ER glycerol-phosphate acyltransferase (AHRD V1 **** B9T753_RICCO); contains Interpro domain(s) IPR002123 Phospholipid/glycerol acyltransferase
Solyc07g056330.2.1	64203621	64207268	Ribose-phosphate pyrophosphokinase 4 (AHRD V1 ***- D7LJE3_ARALY); contains Interpro domain(s) IPR005946 Phosphoribosyl pyrophosphokinase
Solyc07g056340.2.1	64207410	64213829	RNA-binding protein (AHRD V1 *--* A8JCE7_CHLRE); contains Interpro domain(s) IPR007201 RNA recognition motif 2
N9	64214216
Solyc07g056350.2.1	64225895	64231684	Mitogen activated protein kinase 20-1 (AHRD V1 **** B3GCL1_ORYSI); contains Interpro domain(s) IPR002290 Serine/threonine protein kinase
Solyc07g056360.1.1	64237098	64237412	Unknown Protein (AHRD V1)
Solyc07g056370.2.1	64240773	64245061	Unknown Protein (AHRD V1); contains Interpro domain(s) IPR009053 Prefoldin
Solyc07g056380.1.1	64246454	64247101	Ribonuclease H (AHRD V1 ***- Q2HRG4_MEDTR); contains Interpro domain(s) IPR002156 Ribonuclease H
Solyc07g056390.2.1	64248933	64254373	Endoplasmic oxidoreductin-1 (AHRD V1 **-- B6T402_MAIZE); contains Interpro domain(s) IPR007266 Endoplasmic reticulum oxidoreductin 1
Solyc07g056400.1.1	64265632	64267083	Ribosomal protein S6 kinase alpha-6 (AHRD V1 *-** KS6A6_HUMAN); contains Interpro domain(s) IPR002290 Serine/threonine protein kinase
Solyc07g056410.2.1	64269102	64273198	Receptor like kinase, RLK
Solyc07g056420.2.1	64278679	64280483	Glutathione S-transferase-like protein (AHRD V1 **** Q8GVD1_SOLLC); contains Interpro domain(s) IPR004046 Glutathione S-transferase, C-terminal
Solyc07g056430.2.1	64283887	64288015	Glutathione S-transferase-like protein (AHRD V1 **** Q8GVD1_SOLLC); contains Interpro domain(s) IPR004046 Glutathione S-transferase, C-terminal
Solyc07g056440.2.1	64287551	64289361	Glutathione S-transferase-like protein (AHRD V1 **** Q8GVD1_SOLLC); contains Interpro domain(s) IPR004046 Glutathione S-transferase, C-terminal
Solyc07g056450.2.1	64291231	64292940	Glutathione S-transferase-like protein (AHRD V1 **** Q8GVD1_SOLLC); contains Interpro domain(s) IPR004045 Glutathione S-transferase, N-terminal
Solyc07g056460.2.1	64293367	64295078	Glutathione S-transferase-like protein (AHRD V1 **** Q8GVD1_SOLLC); contains Interpro domain(s) IPR004046 Glutathione S-transferase, C-terminal
Solyc07g056470.2.1	64296528	64299942	Glutathione S-transferase-like protein (AHRD V1 **** Q8GVD1_SOLLC); contains Interpro domain(s) IPR004046 Glutathione S-transferase, C-terminal
Solyc07g056480.2.1	64299666	64300689	Glutathione S-transferase-like protein (AHRD V1 **** Q8GVD1_SOLLC); contains Interpro domain(s) IPR004046 Glutathione S-transferase, C-terminal
Solyc07g056490.2.1	64300735	64302388	Glutathione transferase (AHRD V1 **** O49821_CARPA); contains Interpro domain(s) IPR004046 Glutathione S-transferase, C-terminal
Solyc07g056500.2.1	64305066	64306543	Glutathione transferase (AHRD V1 **** O49821_CARPA); contains Interpro domain(s) IPR004046 Glutathione S-transferase, C-terminal
Solyc07g056510.2.1	64308885	64310376	Glutathione S-transferase (AHRD V1 **** D3Y4H6_9ROSI); contains Interpro domain(s) IPR004046 Glutathione S-transferase, C-terminal
Solyc07g056520.2.1	64311085	64321361	Ubiquitin carboxyl-terminal hydrolase (AHRD V1 **** B9SU52_RICCO); contains Interpro domain(s) IPR001394 Peptidase C19, ubiquitin carboxyl-terminal hydrolase 2
Solyc07g056530.2.1	64323373	64328007	Organic anion transporter (AHRD V1 **-* B6U937_MAIZE); contains Interpro domain(s) IPR004853 Protein of unknown function DUF250
Solyc07g056540.2.1	64331787	64335377	L-lactate dehydrogenase (AHRD V1 ***- C0S8Q7_PARBP); contains Interpro domain(s) IPR012133 Alpha-hydroxy acid dehydrogenase, FMN-dependent
Solyc07g056550.2.1	64336592	64341625	Bystin (AHRD V1 ***- B5DGE9_SALSA); contains Interpro domain(s) IPR007955 Bystin
N2	64340348
Solyc07g056560.2.1	64342624	64345136	Unknown Protein (AHRD V1)
Solyc07g056570.1.1	64361346	64363163	9-cis-epoxycarotenoid dioxygenase
Solyc07g056580.2.1	64389287	64395804	Ethylene receptor (AHRD V1 **** Q5QG25_SOLLC); contains Interpro domain(s) IPR001789 Signal transduction response regulator, receiver region IPR014525 Signal transduction histidine kinase, hybrid-type, ethylene sensor IPR005467 Signal transduction histidine kinase, core
Solyc07g056590.2.1	64399585	64407119	Polyadenylate-binding protein 1 (AHRD V1 *-** B0WMK0_CULQU); contains Interpro domain(s) IPR012677 Nucleotide-binding, alpha-beta plait
Solyc07g056600.1.1	64413049	64413378	Tobacco rattle virus-induced protein variant 2 (AHRD V1 **-- Q5PXT0_ARATH); contains Interpro domain(s) IPR008889 VQ
Solyc07g056610.1.1	64428296	64431244	Carboxyl-terminal proteinase (AHRD V1 ***- B6SL47_MAIZE); contains Interpro domain(s) IPR004314 Protein of unknown function DUF239, plant
Solyc07g056620.1.1	64437824	64437991	Unknown Protein (AHRD V1)
Solyc07g056630.2.1	64441746	64448942	Protein sip5 (AHRD V1 *--- C8VM34_EMENI); contains Interpro domain(s) IPR001841 Zinc finger, RING-type
Solyc07g056640.1.1	64449799	64449960	Unknown Protein (AHRD V1)
Solyc07g056650.2.1	64455788	64457329	Interactor of constitutive active ROPs 1 (AHRD V1 ***- ICR1_ARATH)
Solyc07g056660.2.1	64458236	64468685	Transforming growth factor-beta receptor-associated protein 1 (AHRD V1 *--* TGFA1_HUMAN); contains Interpro domain(s) IPR019453 Vacuolar sorting protein 39/Transforming growth factor beta receptor-associated domain 2
Solyc07g056670.2.1	64471405	64472965	Gibberellin 2-oxidase 2 (AHRD V1 ***- A0FK57_SOLLC); contains Interpro domain(s) IPR005123 Oxoglutarate and iron-dependent oxygenase
Solyc07g056680.1.1	64482077	64482286	Unknown Protein (AHRD V1)
Solyc07g056690.1.1	64487191	64492377	Carboxyl-terminal peptidase (AHRD V1 ***- B6TV70_MAIZE); contains Interpro domain(s) IPR004314 Protein of unknown function DUF239, plant
Solyc07g056700.1.1	64504122	64504340	Unknown Protein (AHRD V1)
Solyc07g061700.1.1	64662366	64662548	Unknown Protein (AHRD V1)
Solyc07g061710.1.1	64668388	64671234	Carboxyl-terminal proteinase (AHRD V1 ***- B6SXW9_MAIZE); contains Interpro domain(s) IPR004314 Protein of unknown function DUF239, plant
Solyc07g061720.2.1	64681316	64682722	Gibberellin 2-oxidase (AHRD V1 **** A4GVL8_SOLLC); contains Interpro domain(s) IPR005123 Oxoglutarate and iron-dependent oxygenase
Solyc07g061730.2.1	64693608	64695085	Gibberellin 2-oxidase (AHRD V1 **** A4GVL9_SOLLC); contains Interpro domain(s) IPR005123 Oxoglutarate and iron-dependent oxygenase
Solyc07g061740.2.1	64698393	64701434	Ankyrin repeat family protein-like (AHRD V1 **-- Q6ERI3_ORYSJ); contains Interpro domain(s) IPR002110 Ankyrin
Solyc07g061750.2.1	64709145	64711854	Ankyrin repeat family protein-like (AHRD V1 **-- Q6ERI3_ORYSJ); contains Interpro domain(s) IPR002110 Ankyrin
Solyc07g061760.1.1	64717693	64718872	Ankyrin repeat family protein-like (AHRD V1 **-- Q6ERI3_ORYSJ); contains Interpro domain(s) IPR002110 Ankyrin
Solyc07g061770.2.1	64723679	64725990	Accelerated cell death 6 (Fragment) (AHRD V1 *-*- D9IWW7_ARATH)
Solyc07g061780.2.1	64733275	64740515	Ubiquitin carboxyl-terminal hydrolase family protein (AHRD V1 *-** D7MB42_ARALY); contains Interpro domain(s) IPR001394 Peptidase C19, ubiquitin carboxyl-terminal hydrolase 2
N5	64734536
Solyc07g061790.2.1	64740667	64741752	Heme-binding protein 2 (AHRD V1 **** B6T0C0_MAIZE); contains Interpro domain(s) IPR006917 SOUL haem-binding protein
Solyc07g061800.2.1	64743825	64744841	Heme-binding protein 2 (AHRD V1 **** B6T0C0_MAIZE); contains Interpro domain(s) IPR006917 SOUL haem-binding protein
Solyc07g061810.1.1	64748664	64749044	Unknown Protein (AHRD V1)
Solyc07g061820.1.1	64753711	64754136	Unknown Protein (AHRD V1)
Solyc07g061830.1.1	64755993	64756412	Unknown Protein (AHRD V1)
Solyc07g061840.1.1	64757616	64757828	Unknown Protein (AHRD V1)
Solyc07g061850.1.1	64760179	64760526	Unknown Protein (AHRD V1)
Solyc07g061860.1.1	64764467	64766057	Lactoylglutathione lyase-like (AHRD V1 *-*- Q5VMX8_ORYSJ)
Solyc07g061870.1.1	64771605	64771949	Unknown Protein (AHRD V1)
Solyc07g061880.1.1	64772653	64773111	Unknown Protein (AHRD V1)
Solyc07g061890.1.1	64776805	64777356	Unknown Protein (AHRD V1)
Solyc07g061900.2.1	64790511	64792365	50S ribosomal protein L4 (AHRD V1 ***- B6TG27_MAIZE); contains Interpro domain(s) IPR015498 Ribosomal protein L4
Solyc07g061910.1.1	64798548	64798847	Proton-dependent oligopeptide transport family protein (AHRD V1 **-- D7KHK6_ARALY); contains Interpro domain(s) IPR000109 TGF-beta receptor, type I/II extracellular region
Solyc07g061920.2.1	64801005	64812785	Glucan synthase like 3 (AHRD V1 ***- D8R8I5_SELML); contains Interpro domain(s) IPR003440 Glycosyl transferase, family 48
Solyc07g061930.1.1	64812896	64813090	Unknown Protein (AHRD V1)
Solyc07g061940.2.1	64814098	64816015	Acetolactate synthase (AHRD V1 **** D7RPJ7_SOLTU); contains Interpro domain(s) IPR012001 Thiamine pyrophosphate enzyme, N-terminal TPP binding region
Solyc07g061950.2.1	64816188	64823799	Integral membrane single C2 domain protein (AHRD V1 **-- D7L359_ARALY); contains Interpro domain(s) IPR018029 C2 membrane targeting protein
Solyc07g061960.2.1	64824973	64830340	Hydroxyacylglutathione hydrolase (AHRD V1 **** D9J0E0_9CARY); contains Interpro domain(s) IPR001279 Beta-lactamase-like
Solyc07g061970.2.1	64831108	64834943	60S ribosomal protein L18A (AHRD V1 *-*- B6T286_MAIZE)
Solyc07g061980.1.1	64841205	64847901	Cytochrome P450
Solyc07g061990.2.1	64857239	64861828	Solanesyl diphosphate synthase (AHRD V1 ***- Q09IV6_SOLLC); contains Interpro domain(s) IPR014120 Solanesyl diphosphate synthase
Solyc07g062000.1.1	64863777	64864010	ATP synthase subunit beta chloroplastic (AHRD V1 ***- Q8MBF8_9SOLA); contains Interpro domain(s) IPR018118 ATPase, F1/A1 complex, alpha/beta subunit, N-terminal
Solyc07g062010.1.1	64867544	64868545	Glucan endo-1 3-beta-glucosidase 4 (AHRD V1 ***- B6TGD6_MAIZE); contains Interpro domain(s) IPR012946 X8
Solyc07g062020.1.1	64871286	64872032	Glucan endo-1 3-beta-glucosidase 4 (AHRD V1 ***- B6T324_MAIZE); contains Interpro domain(s) IPR012946 X8
Solyc07g062030.2.1	64874570	64877582	Chalcone--flavonone isomerase (AHRD V1 ***- B6SK22_MAIZE); contains Interpro domain(s) IPR003466 Chalcone isomerase, subgroup
Solyc07g062040.2.1	64877508	64879146	ATP-binding/protein serine/threonine kinase (AHRD V1 **** C6ZRM4_SOYBN); contains Interpro domain(s) IPR002290 Serine/threonine protein kinase
Solyc07g062050.2.1	64881641	64890121	Signal transducer and activator of transcription B (AHRD V1 *-*- STATB_DICDI); contains Interpro domain(s) IPR000980 SH2 motif
Solyc07g062060.2.1	64890896	64893777	Peptide methionine sulfoxide reductase msrB (AHRD V1 ***- B6T2N3_MAIZE); contains Interpro domain(s) IPR002579 Methionine sulphoxide reductase B
Solyc07g062070.2.1	64895623	64899640	Ribokinase (AHRD V1 ***- C5RCK9_WEIPA); contains Interpro domain(s) IPR011611 Carbohydrate/purine kinase
Solyc07g062080.2.1	64906387	64911463	Mitogen-activated protein kinase 18 (AHRD V1 **** D7KKI7_ARALY); contains Interpro domain(s) IPR002290 Serine/threonine protein kinase
Solyc07g062090.1.1	64911892	64913956	Os05g0272200 protein (Fragment) (AHRD V1 *-*- Q0DJJ5_ORYSJ)
Solyc07g062100.2.1	64914154	64915635	Bromodomain and PHD finger containing 1 (AHRD V1 *--- B2RRD7_MOUSE); contains Interpro domain(s) IPR019787 Zinc finger, PHD-finger
Solyc07g062110.2.1	64921777	64924428	Myosin-like protein (AHRD V1 **-- Q7XIR7_ORYSJ)
Solyc07g062120.2.1	64926851	64929712	RAG1-activating protein 1 homolog (AHRD V1 **-- R1AP1_DROPS); contains Interpro domain(s) IPR018179 RAG1-activating protein 1 homologue
Solyc07g062130.2.1	64937350	64939732	Dtdp-glucose 4 6-dehydratase (AHRD V1 *-** B8C5W5_THAPS); contains Interpro domain(s) IPR016040 NAD(P)-binding domain
Solyc07g062140.2.1	64940052	64953466	Alpha alpha-trehalose-phosphate synthase (AHRD V1 **** D0NRZ0_PHYIN); contains Interpro domain(s) IPR012766 Alpha,alpha-trehalose-phosphate synthase
Solyc07g062150.2.1	64961605	64966370	ATP-NAD kinase-like protein (AHRD V1 **** B4YIN2_9EURY); contains Interpro domain(s) IPR016064 ATP-NAD kinase, PpnK-type
Solyc07g062160.2.1	64968188	64973200	Zinc finger protein CONSTANS-LIKE 1 (AHRD V1 *--- COL1_ARATH); contains Interpro domain(s) IPR000315 Zinc finger, B-box
Solyc07g062170.1.1	64975318	64976676	Receptor protein kinase-like protein (AHRD V1 ***- Q9LRY1_ARATH); contains Interpro domain(s) IPR002290 Serine/threonine protein kinase
Solyc07g062180.2.1	64985562	64989998	Predicted membrane protein (AHRD V1 ***- A2C1C4_PROM1); contains Interpro domain(s) IPR002794 Protein of unknown function DUF92, transmembrane
Solyc07g062190.2.1	64990761	64994916	50S ribosomal protein L13 (AHRD V1 ***- B6SVH3_MAIZE); contains Interpro domain(s) IPR005823 Ribosomal protein L13, bacterial-type
Solyc07g062200.1.1	64999668	65002971	Transcription factor bHLH126 (AHRD V1 *-*- BH126_ARATH); contains Interpro domain(s) IPR011598 Helix-loop-helix DNA-binding
Solyc07g062210.2.1	65008011	65011370	Os06g0207500 protein (Fragment) (AHRD V1 ***- Q0DDQ9_ORYSJ); contains Interpro domain(s) IPR004253 Protein of unknown function DUF231, plant
Solyc07g062220.2.1	65012381	65017123	Os06g0207500 protein (Fragment) (AHRD V1 **-- Q0DDQ9_ORYSJ); contains Interpro domain(s) IPR004253 Protein of unknown function DUF231, plant
Solyc07g062230.2.1	65020194	65022627	Seipin (AHRD V1 *-*- Q5BIQ8_BOVIN); contains Interpro domain(s) IPR009617 Adipose-regulatory protein, Seipin
N6	65022435
Solyc07g062240.1.1	65028809	65029624	NAC domain transcription factor (AHRD V1 **** Q5DM36_WHEAT); contains Interpro domain(s) IPR003441 No apical meristem (NAM) protein
Solyc07g062250.2.1	65030032	65036499	Genomic DNA chromosome 3 BAC clone T21E2 (AHRD V1 ***- Q9LH72_ARATH)
Solyc07g062260.2.1	65038606	65041740	BES1/BZR1 homolog protein 4 (AHRD V1 **-- BEH4_ARATH); contains Interpro domain(s) IPR008540 BZR1, transcriptional repressor
Solyc07g062270.2.1	65050840	65055061	Gamma-glutamyl hydrolase 2 (AHRD V1 **** D7MX15_ARALY); contains Interpro domain(s) IPR015527 Peptidase C26, gamma-glutamyl hydrolase
Solyc07g062280.2.1	65055697	65059082	Gamma-glutamyl hydrolase 2 (AHRD V1 **** D7MX15_ARALY); contains Interpro domain(s) IPR015527 Peptidase C26, gamma-glutamyl hydrolase
Solyc07g062290.2.1	65059249	65061478	Ubiquitin domain containing 1 (AHRD V1 ***- B6T693_MAIZE)
Solyc07g062300.2.1	65062768	65066658	NHL repeat-containing protein (AHRD V1 ***- D7L380_ARALY); contains Interpro domain(s) IPR001258 NHL repeat
Solyc07g062310.2.1	65076374	65080715	Os03g0825600 protein (Fragment) (AHRD V1 ***- Q0DM67_ORYSJ); contains Interpro domain(s) IPR006943 Protein of unknown function DUF641, plant
Solyc07g062320.1.1	65086143	65086382	Unknown Protein (AHRD V1)
Solyc07g062330.1.1	65089490	65089699	Unknown Protein (AHRD V1)
Solyc07g062340.1.1	65095579	65095830	Unknown Protein (AHRD V1)
Solyc07g062350.1.1	65107099	65107473	Unknown Protein (AHRD V1)
Solyc07g062360.1.1	65116623	65117309	Unknown Protein (AHRD V1)
Solyc07g062370.1.1	65135562	65136497	Erythrocyte membrane protein 3 (AHRD V1 **-- O96124_PLAF7)
Solyc07g062380.1.1	65146617	65147496	BZIP transcription factor (AHRD V1 ***- Q8W5R8_ORYSA)
Solyc07g062390.2.1	65155898	65161546	Tubby-like F-box protein 7 (AHRD V1 ***- TLP7_ARATH); contains Interpro domain(s) IPR000007 Tubby, C-terminal
Solyc07g062400.2.1	65160822	65163695	Multiprotein bridging factor 1c (AHRD V1 ***- Q152U7_SOLLC); contains Interpro domain(s) IPR001387 Helix-turn-helix type 3
Solyc07g062410.2.1	65165228	65169037	Unknown Protein (AHRD V1)
Solyc07g062420.1.1	65169494	65170829	Unknown Protein (AHRD V1)
Solyc07g062430.2.1	65175136	65182065	Polynucleotide kinase 3&apos-phosphatase (AHRD V1 *--- Q6AXV0_RAT); contains Interpro domain(s) IPR015636 Polynucleotide kinase 3, phosphatase
Solyc07g062440.1.1	65182310	65184100	Genomic DNA chromosome 3 TAC clone K15M2 (AHRD V1 ***- Q9LKB4_ARATH)
Solyc07g062450.2.1	65184937	65189399	RAB3 GTPase activating protein subunit 2 (Non-catalytic) (AHRD V1 ***- A6H8V0_HUMAN)
Solyc07g062460.2.1	65189424	65191428	Peptide-N4-(N-acetyl-beta-glucosaminyl)asparagine amidase A (AHRD V1 ***- C9S5E8_VERA1)
Solyc07g062470.2.1	65191291	65194319	Light-dependent short hypocotyls 1 (AHRD V1 ***- D7M6V0_ARALY); contains Interpro domain(s) IPR006936 Protein of unknown function DUF640
Solyc07g062480.1.1	65201305	65202198	S-locus glycoprotein (Fragment) (AHRD V1 *--- Q84KU4_BRAOL); contains Interpro domain(s) IPR001480 Curculin-like (mannose-binding) lectin
Solyc07g062490.1.1	65208382	65209275	S-locus-specific glycoprotein (AHRD V1 **-- SLSG0_BRAOA); contains Interpro domain(s) IPR001480 Curculin-like (mannose-binding) lectin
Solyc07g062500.2.1	65211232	65215687	Cytochrome P450
Solyc07g062510.2.1	65216078	65219572	Cytochrome P450
Solyc07g062520.2.1	65219967	65223882	Cytochrome P450
Solyc07g062530.2.1	65227490	65233583	Phosphoenolpyruvate carboxylase 2 (AHRD V1 ***- Q9SCB2_SOLLC); contains Interpro domain(s) IPR015813 Pyruvate/Phosphoenolpyruvate kinase, catalytic core IPR001449 Phosphoenolpyruvate carboxylase
Solyc07g062540.2.1	65234287	65239273	Alpha-1 2-mannosyltransferase (AHRD V1 **-* C5G7Q7_AJEDR); contains Interpro domain(s) IPR005599 Alg9-like mannosyltransferase
Solyc07g062550.2.1	65239424	65243930	UDP-N-acetylglucosamine 1-carboxyvinyltransferase (AHRD V1 ***- B1XJX8_SYNP2); contains Interpro domain(s) IPR005750 UDP-N-acetylglucosamine 1-carboxyvinyltransferase
Solyc07g062560.2.1	65245185	65246115	Pollen allergen Phl p 11 (AHRD V1 ***- B6TNI5_MAIZE); contains Interpro domain(s) IPR006041 Pollen Ole e 1 allergen and extensin
Solyc07g062570.2.1	65248941	65254480	Ubiquitin-conjugating enzyme E2 N (AHRD V1 **** B5XC59_SALSA); contains Interpro domain(s) IPR000608 Ubiquitin-conjugating enzyme, E2
Solyc07g062580.2.1	65259956	65263961	DnaJ homolog subfamily C member 7 (AHRD V1 *--- B5X1N5_SALSA); contains Interpro domain(s) IPR015609 Molecular chaperone, heat shock protein, Hsp40, DnaJ
Solyc07g062590.2.1	65282118	65288822	Beta-1 3-galactosyltransferase 6 (AHRD V1 ***- B6UBH3_MAIZE); contains Interpro domain(s) IPR002659 Glycosyl transferase, family 31
Solyc07g062600.2.1	65288847	65296106	PHD finger family protein (AHRD V1 *--- D7MI23_ARALY); contains Interpro domain(s) IPR019787 Zinc finger, PHD-finger
Solyc07g062610.2.1	65304706	65309184	4-methyl-5(B-hydroxyethyl)-thiazole monophosphate biosynthesis enzyme ThiJ (AHRD V1 *--- C8T4T4_KLEPR); contains Interpro domain(s) IPR006287 DJ-1
N7	65309240
Solyc07g062620.2.1	65315920	65319012	Serine/threonine-protein kinase receptor (AHRD V1 **** B6SYF0_MAIZE); contains Interpro domain(s) IPR002290 Serine/threonine protein kinase
Solyc07g062630.1.1	65319522	65321387	ABC transporter G family member 10 (AHRD V1 ***- AB10G_ARATH); contains Interpro domain(s) IPR013525 ABC-2 type transporter
Solyc07g062640.2.1	65333107	65336742	Fiber protein Fb32 (AHRD V1 *-*- Q6UA04_GOSBA)
Solyc07g062650.2.1	65338277	65341542	Malate dehydrogenase (AHRD V1 **** Q645N1_SOLLC); contains Interpro domain(s) IPR010097 Malate dehydrogenase, NAD-dependent, eukaryotes and gamma proteobacteria
Solyc07g062660.2.1	65342137	65347687	Bromodomain containing 2 (Fragment) (AHRD V1 *--- A2AAU1_HUMAN); contains Interpro domain(s) IPR001487 Bromodomain
Solyc07g062670.1.1	65350756	65351022	Unknown Protein (AHRD V1)
Solyc07g062680.1.1	65369983	65371185	Transcription factor CYCLOIDEA (Fragment) (AHRD V1 *--* CYCLD_ANTML); contains Interpro domain(s) IPR017887 Transcription factor TCP subgroup
Solyc07g062690.1.1	65379683	65379862	Unknown Protein (AHRD V1)
Solyc07g062700.2.1	65379890	65385114	Sodium/calcium exchanger family protein (AHRD V1 ***- D7KKF3_ARALY); contains Interpro domain(s) IPR004837 Sodium/calcium exchanger membrane region
Solyc07g062710.2.1	65395090	65396959	BZIP transcription factor family protein (AHRD V1 *-** D7LW03_ARALY); contains Interpro domain(s) IPR011700 Basic leucine zipper
Solyc07g062720.1.1	65406816	65412541	RING-finger protein-like (AHRD V1 *-*- Q5QLR6_ORYSJ); contains Interpro domain(s) IPR018957 Zinc finger, C3HC4 RING-type
Solyc07g062730.1.1	65425376	65427517	Chloroplast protein HCF243 (AHRD V1 *-*- Q9LIM5_ARATH)
Solyc07g062740.2.1	65436120	65438689	Unknown Protein (AHRD V1)
Solyc07g062750.2.1	65443446	65447373	ERI1 exoribonuclease 3 (AHRD V1 **-- ERI3_BOVIN); contains Interpro domain(s) IPR006055 Exonuclease
Solyc07g062760.1.1	65449764	65454221	26S protease regulatory subunit 4 homolog (AHRD V1 *--- PRS4_ORYSJ); contains Interpro domain(s) IPR003959 ATPase, AAA-type, core
Solyc07g062770.2.1	65454879	65457840	Unknown Protein (AHRD V1)
Solyc07g062780.2.1	65458196	65461636	E3 SUMO-protein ligase NSE2 (AHRD V1 **** C3KJP6_ANOFI); contains Interpro domain(s) IPR004181 Zinc finger, MIZ-type
Solyc07g062790.1.1	65462296	65462820	Homeobox leucine zipper protein (AHRD V1 ***- Q9XH73_PRUAR); contains Interpro domain(s) IPR001356 Homeobox
Solyc07g062800.1.1	65465883	65468575	Unknown Protein (AHRD V1)
Solyc07g062810.2.1	65469033	65472600	Branched-chain amino acid aminotransferase-like (AHRD V1 **** Q5NAM3_ORYSJ); contains Interpro domain(s) IPR001544 Aminotransferase, class IV
Solyc07g062820.1.1	65472820	65474673	Pentatricopeptide repeat protein PPR1106-17 (AHRD V1 ***- B6SWY6_MAIZE); contains Interpro domain(s) IPR002885 Pentatricopeptide repeat
Solyc07g062830.1.1	65475747	65476164	Unknown Protein (AHRD V1)
Solyc07g062840.2.1	65485289	65487433	NAC domain protein IPR003441 (AHRD V1 ***- B9N1D6_POPTR); contains Interpro domain(s) IPR003441 No apical meristem (NAM) protein
Solyc07g062850.2.1	65491209	65499125	Genomic DNA chromosome 3 BAC clone F4B12 (AHRD V1 ***- Q9LIL7_ARATH); contains Interpro domain(s) IPR016024 Armadillo-type fold
Solyc07g062860.2.1	65500837	65505370	Genomic DNA chromosome 3 BAC clone F4B12 (AHRD V1 ***- Q9LIL7_ARATH)
Solyc07g062870.2.1	65506282	65509564	30S ribosomal protein S20 (AHRD V1 *-*- RS20_THEEB); contains Interpro domain(s) IPR002583 Ribosomal protein S20
Solyc07g062880.2.1	65513218	65517784	Yippee zinc-binding-like protein (AHRD V1 **** C1FDK9_9CHLO); contains Interpro domain(s) IPR004910 Yippee-like protein
Solyc07g062890.2.1	65519584	65525454	Yippee zinc-binding-like protein (AHRD V1 *-** C1FDK9_9CHLO); contains Interpro domain(s) IPR004910 Yippee-like protein
Solyc07g062900.2.1	65526819	65531387	Yippee family protein (AHRD V1 ***- D7MTM3_ARALY); contains Interpro domain(s) IPR004910 Yippee-like protein
Solyc07g062910.2.1	65535333	65547224	Yippee family protein (AHRD V1 *-*- D7MTM3_ARALY); contains Interpro domain(s) IPR004910 Yippee-like protein
Solyc07g062920.2.1	65548012	65552653	Genomic DNA chromosome 5 TAC clone K19P17 (AHRD V1 *-*- Q9FN33_ARATH)
Solyc07g062930.2.1	65553091	65558067	Ribosomal protein L11 methyltransferase-like protein (AHRD V1 **** Q9FN34_ARATH); contains Interpro domain(s) IPR010456 Ribosomal L11 methyltransferase
Solyc07g062940.2.1	65558590	65574381	Serine/threonine kinase 25 (AHRD V1 *-*- Q6V9V7_CHICK); contains Interpro domain(s) IPR002290 Serine/threonine protein kinase
Solyc07g062950.2.1	65585877	65588912	BHLH transcription factor (AHRD V1 *-*- Q9XIN0_ARATH)
Solyc07g062960.1.1	65592063	65592731	Unknown Protein (AHRD V1)
Solyc07g062970.2.1	65596385	65599501	Serine/threonine phosphatase family protein (AHRD V1 **** C1E0J1_9CHLO); contains Interpro domain(s) IPR015655 Protein phosphatase 2C
N3	65598163
Solyc07g062980.2.1	65599440	65600609	Squamosa promoter binding-like protein (AHRD V1 ***- Q52UU1_9ROSI); contains Interpro domain(s) IPR004333 Transcription factor, SBP-box
Solyc07g062990.1.1	65603898	65605778	Unknown Protein (AHRD V1)
Solyc07g063000.2.1	65608665	65612300	Receptor like kinase, RLK
Solyc07g063010.2.1	65620953	65624079	Fatty acid oxidation complex subunit alpha (AHRD V1 **-- FADB_ACIBC); contains Interpro domain(s) IPR006176 3-hydroxyacyl-CoA dehydrogenase, NAD binding
Solyc07g063020.1.1	65624337	65627597	CT099 (Fragment) (AHRD V1 *-*- Q4KR07_SOLPE); contains Interpro domain(s) IPR008972 Cupredoxin
Solyc07g063030.1.1	65630768	65631154	Rapid alkalinization factor 2 (AHRD V1 **-- Q6TF28_SOLCH); contains Interpro domain(s) IPR008801 Rapid ALkalinization Factor
Solyc07g063040.2.1	65633175	65638894	Enolase-phosphatase E-1 (AHRD V1 *-*- A8UQN2_9AQUI); contains Interpro domain(s) IPR017714 Methylthioribulose-1-phosphate dehydratase
Solyc07g063050.1.1	65639555	65640388	Unknown Protein (AHRD V1)
Solyc07g063060.1.1	65642124	65645393	Os01g0101200 protein (Fragment) (AHRD V1 *-*- Q0JRH3_ORYSJ)
Solyc07g063070.1.1	65649614	65650315	DNA-binding WRKY VQ (AHRD V1 ***- Q2HTS9_MEDTR); contains Interpro domain(s) IPR008889 VQ
Solyc07g063080.2.1	65657675	65662332	Dynamin family protein (AHRD V1 ***- D7KKE2_ARALY); contains Interpro domain(s) IPR001401 Dynamin, GTPase region
Solyc07g063090.1.1	65667784	65668224	Stig1 (Fragment) (AHRD V1 *-*- Q9SBR0_PETHY); contains Interpro domain(s) IPR006969 Stigma-specific protein Stig1
Solyc07g063100.2.1	65670631	65674479	Proton pump interactor 1 (AHRD V1 **-- D5L6G0_SOLTU)
Solyc07g063110.2.1	65685478	65687803	Beta-1,3-galactosyl-O-glycosyl-glycoprotein beta-1,6-N-acetylglucosaminyltransferase (AHRD V1 *--* GCNT1_BOVIN); contains Interpro domain(s) IPR003406 Glycosyl transferase, family 14
Solyc07g063120.2.1	65688431	65697327	WD-40 repeat protein (AHRD V1 *--- B7KCU4_CYAP7); contains Interpro domain(s) IPR020472 G-protein beta WD-40 repeat, region
Solyc07g063130.2.1	65698750	65707117	Cell division protein kinase 10 (AHRD V1 *-*- D3TRH8_GLOMM); contains Interpro domain(s) IPR002290 Serine/threonine protein kinase
N12	65699488
Solyc07g063140.1.1	65712462	65712884	Aspartyl/glutamyl-tRNA(Asn/Gln) amidotransferase subunit C (AHRD V1 ***- A3IGR0_9CHRO); contains Interpro domain(s) IPR003837 Glu-tRNAGln amidotransferase, C subunit
Solyc07g063150.2.1	65718687	65722843	Os11g0198100 protein (Fragment) (AHRD V1 *--- Q0IU20_ORYSJ); contains Interpro domain(s) IPR006852 Protein of unknown function DUF616
Solyc07g063160.2.1	65723127	65726776	Cytochrome c oxidase copper chaperone family protein (AHRD V1 *-*- D7KKD3_ARALY); contains Interpro domain(s) IPR007745 Cytochrome c oxidase copper chaperone
Solyc07g063170.1.1	65727036	65727542	Unknown Protein (AHRD V1)
Solyc07g063180.2.1	65729164	65729938	Cytoplasmic dynein light chain (AHRD V1 *-*- D3BU56_POLPA); contains Interpro domain(s) IPR001372 Dynein light chain, type 1 and 2
Solyc07g063190.2.1	65731242	65733748	Thioredoxin (AHRD V1 ***- A7LNX7_9CARY); contains Interpro domain(s) IPR005746 Thioredoxin
Solyc07g063200.1.1	65737764	65738480	RING finger protein 5 (AHRD V1 *-*- B6TF06_MAIZE); contains Interpro domain(s) IPR018957 Zinc finger, C3HC4 RING-type
Solyc07g063210.2.1	65741505	65743455	Expansin S2 (AHRD V1 ***- Q39626_CUCSA); contains Interpro domain(s) IPR002963 Expansin
Solyc07g063220.2.1	65744729	65748090	Pentatricopeptide repeat-containing protein (AHRD V1 ***- D7MEQ2_ARALY); contains Interpro domain(s) IPR002885 Pentatricopeptide repeat
Solyc07g063230.2.1	65750018	65755570	Choline transporter like family (AHRD V1 ***- C1E2U6_9CHLO); contains Interpro domain(s) IPR007603 Protein of unknown function DUF580
Solyc07g063240.2.1	65755895	65765336	Genomic DNA chromosome 3 P1 clone MJK13 (AHRD V1 **-- Q9LUQ3_ARATH); contains Interpro domain(s) IPR013899 Region of unknown function DUF1771
Solyc07g063250.2.1	65769155	65771691	Unknown Protein (AHRD V1)
Solyc07g063260.2.1	65771745	65779300	MLO-like protein 14 (AHRD V1 ***- B6SWK8_MAIZE); contains Interpro domain(s) IPR004326 Mlo-related protein
Solyc07g063270.2.1	65785178	65791111	Nucleolar GTP-binding protein 2 (AHRD V1 **** B6TMG1_MAIZE); contains Interpro domain(s) IPR012971 NGP1, N-terminal
Solyc07g063280.1.1	65792165	65794011	Nucleolar GTP-binding protein 2 (AHRD V1 ***- B6TMG1_MAIZE); contains Interpro domain(s) IPR012971 NGP1, N-terminal
Solyc07g063290.2.1	65794602	65798691	Unknown Protein (AHRD V1); contains Interpro domain(s) IPR019481 Transcription factor TFIIIC, tau55-related
Solyc07g063300.2.1	65799982	65804620	Regulator of chromosome condensation (RCC1)-like protein (AHRD V1 **-- D0NEM9_PHYIN); contains Interpro domain(s) IPR009091 Regulator of chromosome condensation/beta-lactamase-inhibitor protein II
Solyc07g063310.2.1	65805070	65807731	LanC-like protein 2 (AHRD V1 ***- B6TCV9_MAIZE)%3B contains Interpro domain(s) IPR020464 LanC-like protein%2C eukaryotic
Solyc07g063320.2.1	65808241	65811509	LanC-like protein 2 (AHRD V1 ***- B6TCV9_MAIZE)%3B contains Interpro domain(s) IPR020464 LanC-like protein%2C eukaryotic
Solyc07g063330.2.1	65812696	65818450	WD-40 repeat family protein (AHRD V1 ***- D7L4T9_ARALY)%3B contains Interpro domain(s) IPR020472 G-protein beta WD-40 repeat%2C region
N17	65816155
Solyc07g063340.2.1	65830893	65833114	COSII_At1g13380 (Fragment) (AHRD V1 *-*- C0KEY3_SOLDU)%3B contains Interpro domain(s) IPR009606 Protein of unknown function DUF1218
Solyc07g063350.2.1	65839186	65843980	COP1-Interacting ProteinI 7 (CIP7) (Fragment) (AHRD V1 *-*- Q7GDB1_ARATH)
Solyc07g063360.1.1	65849691	65850769	Tir%2C resistance protein fragment
Solyc07g063370.2.1	65851262	65855065	Beta-glucosidase (AHRD V1 **** B6SYQ7_MAIZE)%3B contains Interpro domain(s) IPR001360 Glycoside hydrolase%2C family 1
Solyc07g063380.1.1	65857138	65857434	Unknown Protein (AHRD V1)
Solyc07g063390.2.1	65862290	65865822	Beta-glucosidase (AHRD V1 **** B6SYQ7_MAIZE)%3B contains Interpro domain(s) IPR001360 Glycoside hydrolase%2C family 1
N29	65969635
