# Supplementary material for: Exploiting Genomics Resources to Identify Candidate Genes Underlying Antioxidants Content in Tomato Fruit
Source: Front Plant Sci. 2016 Apr 8;7:397. doi: 10.3389/fpls.2016.00397 (PMC4824784; doi:10.3389/fpls.2016.00397)
Supplement: Supplementary file 3 [file Table_3.XLS]

## Sheet: Suppl Table 3
Supplementary Table 3 - List of TFs mapping in the introgression region. For each TF are reported the structural variant impact as predicted by SNPeff, the number of aminoacid variants/substitutions, the number of deleterious variants as predicted by PROVEAN, the expression in mature red fruit of M82 and IL7-3 (in RPKM) as reported in the Tomato expression database, the log 2 of their rexpression…
Gene ID	variants_impact_HIGH	variants_impact_MODERATE	variants_impact_LOW	aa variations	Deleterious	M82 RPKM	IL7-3 RPKM	log2	Annotation ITAG2.40
Solyc07g049120.1.1	0	1	2	1	0	0	0		Zinc ion binding protein (AHRD V1 **** D7KGI2_ARALY)%3B contains Interpro domain(s) IPR006734 Protein of unknown function DUF597
Solyc07g049130.1.1	0	3	5	3	0	0	0		Zinc ion binding protein (AHRD V1 **** D7KGI2_ARALY)%3B contains Interpro domain(s) IPR006734 Protein of unknown function DUF597
Solyc07g049400.1.1	0	1	1	1	0	1.6	3.1	0.954196	Zinc finger family protein (AHRD V1 ***- D7MVE2_ARALY); contains Interpro domain(s) IPR018957 Zinc finger, C3HC4 RING-type
Solyc07g049490.1.1	0	2	4	2	0	71.03	55.95	-0.34429	Ethylene-responsive transcription factor 4 (AHRD V1 *-*- B6T615_MAIZE); contains Interpro domain(s) IPR001471 Pathogenesis-related transcriptional factor and ERF, DNA-binding
Solyc07g049640.2.1	0	1	1	1	0	0	0		Myb family transcription factor-like (AHRD V1 *--- Q6H510_ORYSJ); contains Interpro domain(s) IPR006447 Myb-like DNA-binding region, SHAQKYF class
Solyc07g049770.1.1	0	3	4	3	1	0	0		Cell differentiation protein rcd1 (AHRD V1 ***- D0NQB7_PHYIN); contains Interpro domain(s) IPR007216 Cell differentiation, Rcd1-like
Solyc07g049780.1.1	1	14	5	14	2	0	0		Cell differentiation protein rcd1 (AHRD V1 ***- D0NQB7_PHYIN); contains Interpro domain(s) IPR007216 Cell differentiation, Rcd1-like
Solyc07g049790.1.1	1	2	0	3	1	0	0		Cell differentiation protein rcd1 (AHRD V1 ***- D0NQB7_PHYIN); contains Interpro domain(s) IPR007216 Cell differentiation, Rcd1-like
Solyc07g049800.1.1	1	3	2	4	1	0	0		Cell differentiation protein rcd1 (AHRD V1 *-*- C4YT16_CANAW); contains Interpro domain(s) IPR007216 Cell differentiation, Rcd1-like
Solyc07g051810.1.1	1	3	3	4	1	0	0		Cell differentiation protein rcd1 (AHRD V1 ***- Q5CJU4_CRYHO); contains Interpro domain(s) IPR007216 Cell differentiation, Rcd1-like
Solyc07g051840.2.1	0	7	11	7	0	24.13	31.98	0.406342	WRKY transcription factor (AHRD V1 ***- D0PSE9_9LAMI); contains Interpro domain(s) IPR003657 DNA-binding WRKY
Solyc07g051960.1.1	0	8	7	8	1	0	0		Chromodomain-helicase-DNA-binding protein 1-like (AHRD V1 *--* CHD1L_DANRE); contains Interpro domain(s) IPR000330 SNF2-related
Solyc07g051970.1.1	0	3	5	3	0	0	0		Chromodomain-helicase-DNA-binding protein 1-like (AHRD V1 **-* CHD1L_DANRE); contains Interpro domain(s) IPR000330 SNF2-related
Solyc07g051980.1.1	1	16	12	16	3	0	0		Chromodomain-helicase-DNA-binding protein 1-like (AHRD V1 *--* CHD1L_DANRE); contains Interpro domain(s) IPR000330 SNF2-related
Solyc07g052000.1.1	0	14	1	14	2	0	0		DNA repair protein RAD16 (AHRD V1 *--- C4YEZ4_CANAW); contains Interpro domain(s) IPR000330 SNF2-related
Solyc07g052010.1.1	3	27	4	27	7	0	0		ATP-dependent DNA helicase (Eurofung) (AHRD V1 *--* C8VBM4_EMENI); contains Interpro domain(s) IPR000330 SNF2-related
Solyc07g052020.1.1	0	6	8	6	0	0	0		DNA repair protein rad5 (AHRD V1 **-- B2VWQ3_PYRTR); contains Interpro domain(s) IPR000330 SNF2-related
Solyc07g052300.2.1	0	6	17	6	0	0	0		Myb-related transcription factor (AHRD V1 *--- B5RHV2_MUSBA); contains Interpro domain(s) IPR015495 Myb transcription factor
Solyc07g052490.2.1	0	1	4	1	0	0	0		Myb family transcription factor (AHRD V1 **** D7M4Z5_ARALY); contains Interpro domain(s) IPR015495 Myb transcription factor
Solyc07g052570.2.1	2	5	11	5	0	10.65	7.27	-0.550826	SET and zf-MYND domain-containing protein (AHRD V1 ***- D8U5L8_VOLCA); contains Interpro domain(s) IPR001214 SET
Solyc07g052620.1.1	0	0	2	0	0	0.32	0		Zinc finger protein CONSTANS-LIKE 4 (AHRD V1 *-*- COL4_ARATH); contains Interpro domain(s) IPR000315 Zinc finger, B-box
Solyc07g052670.2.1	0	1	3	1	0	1.6	6.14	1.94017	Transcription factor (Fragment) (AHRD V1 **** D6MKL1_9ASPA); contains Interpro domain(s) IPR011598 Helix-loop-helix DNA-binding
Solyc07g052700.2.1	2	12	4	13	2	96.92	62.07	-0.642898	MADS-box transcription factor 1 (AHRD V1 ***- D1MFS6_HEVBR); contains Interpro domain(s) IPR002100 Transcription factor, MADS-box
Solyc07g052720.2.1	0	1	2	1	0	25.62	21.4	-0.25966	MADS-box protein AGL66 (AHRD V1 ***- B6UD66_MAIZE)
Solyc07g052740.2.1	0	4	8	4	1	49.83	69.16	0.472923	Storekeeper protein (AHRD V1 ***- Q94IK2_SOLTU)
Solyc07g052750.1.1	0	3	3	3	1	16.34	33.38	1.03058	Storekeeper protein (AHRD V1 ***- Q94IK2_SOLTU)
Solyc07g052760.1.1	0	6	2	6	0	8.87	14.77	0.735664	Os09g0451700 protein (Fragment) (AHRD V1 *--- Q0J1B9_ORYSJ); contains Interpro domain(s) IPR007592 Protein of unknown function DUF573
Solyc07g052830.2.1	0	3	1	3	0	11.1	9.45	-0.232173	Storekeeper protein (AHRD V1 **-- Q94IK2_SOLTU); contains Interpro domain(s) IPR007592 Protein of unknown function DUF573
Solyc07g052860.1.1	0	2	1	2	0	4.69	9.59	1.03194	Storekeeper protein (AHRD V1 ***- Q94IK2_SOLTU)
Solyc07g052870.1.1	0	2	1	2	0	1.54	4.45	1.53087	Storekeeper protein (AHRD V1 ***- Q94IK2_SOLTU)
Solyc07g052900.1.1	0	2	1	2	1	34.72	37.12	0.0964298	Os09g0451700 protein (Fragment) (AHRD V1 *--- Q0J1B9_ORYSJ); contains Interpro domain(s) IPR007592 Protein of unknown function DUF573
Solyc07g052930.2.1	1	3	6	4	1	0.2	0.05	-2	BHLH transcription factor-like (AHRD V1 *-*- Q8S0N2_ORYSJ); contains Interpro domain(s) IPR011598 Helix-loop-helix DNA-binding
Solyc07g052940.2.1	0	22	41	22	0	9.49	9.86	0.0551796	Histone-lysine N-methyltransferase (AHRD V1 *-*- B6JWJ3_SCHJY); contains Interpro domain(s) IPR001214 SET
Solyc07g052960.1.1	0	3	7	3	0	451.97	1421.77	1.65339	GRAS family transcription factor (AHRD V1 **-* B9MXU3_POPTR); contains Interpro domain(s) IPR005202 GRAS transcription factor
Solyc07g053140.2.1	0	6	5	5	0	35.64	6.53	-2.44834	CONSTANS-like zinc finger protein (AHRD V1 *-*- D0EP07_SOYBN); contains Interpro domain(s) IPR000315 Zinc finger, B-box
Solyc07g053230.2.1	0	7	3	7	0	1.4	0.7	-1	Myb-related transcription factor (AHRD V1 *--- B5RHV2_MUSBA); contains Interpro domain(s) IPR015495 Myb transcription factor
Solyc07g053240.2.1	1	8	4	8	0	0.08	4.08	5.67243	Myb-related transcription factor (AHRD V1 *--- B5RHV2_MUSBA); contains Interpro domain(s) IPR015495 Myb transcription factor
Solyc07g053290.2.1	0	0	10	0	0	10.59	9.02	-0.231503	BHLH transcription factor (AHRD V1 *--* B4FMK3_MAIZE); contains Interpro domain(s) IPR001092 Basic helix-loop-helix dimerisation region bHLH
Solyc07g053410.2.1	0	6	7	6	1	0.06	0.5	3.05889	Transcription factor CYCLOIDEA (Fragment) (AHRD V1 *-*- CYCLD_ANTML); contains Interpro domain(s) IPR005333 Transcription factor, TCP
Solyc07g053420.2.1	0	3	3	3	0	0.48	0.17	-1.4975	Ring H2 finger protein (AHRD V1 *-*- D9ZHD8_HYPPE); contains Interpro domain(s) IPR018957 Zinc finger, C3HC4 RING-type
Solyc07g053450.2.1	1	5	14	5	1	0.04	0		BZIP transcription factor family protein (AHRD V1 **** D7LW03_ARALY); contains Interpro domain(s) IPR011700 Basic leucine zipper
Solyc07g053570.2.1	0	7	10	7	1	0.12	0.45	1.90689	Zinc finger family protein (AHRD V1 ***- D7MN23_ARALY); contains Interpro domain(s) IPR007087 Zinc finger, C2H2-type
Solyc07g053590.2.1	0	1	8	1	0	0	0		NAC domain protein IPR003441 (AHRD V1 ***- B9MYC7_POPTR); contains Interpro domain(s) IPR003441 No apical meristem (NAM) protein
Solyc07g053610.2.1	0	23	30	23	0	6.86	5.12	-0.422065	Homeobox protein (AHRD V1 *--- D6BV21_ORYSJ); contains Interpro domain(s) IPR018500 DDT subgroup
Solyc07g053630.2.1	2	14	12	14	1	0	0		Response regulator (AHRD V1 *--- A1A6A6_ORYSJ); contains Interpro domain(s) IPR006447 Myb-like DNA-binding region, SHAQKYF class
Solyc07g053680.1.1	0	5	5	5	1	0.15	0		NAC domain-containing protein 67 (AHRD V1 ***- B6T3X1_MAIZE); contains Interpro domain(s) IPR003441 No apical meristem (NAM) protein
Solyc07g053740.1.1	0	0	11	0	0	222.36	15.85	-3.81034	Ethylene-responsive transcription factor 4 (AHRD V1 *-*- B6THY5_MAIZE); contains Interpro domain(s) IPR001471 Pathogenesis-related transcriptional factor and ERF, DNA-binding
Solyc07g053750.1.1	0	5	20	5	0	0.01	0		Zinc finger CCCH domain-containing protein 2 (AHRD V1 *-*- C3H2_ARATH); contains Interpro domain(s) IPR000571 Zinc finger, CCCH-type
Solyc07g053760.2.1	0	2	5	2	0	15.51	12	-0.370164	Serine/threonine phosphatase family protein (AHRD V1 **** C1E0J1_9CHLO); contains Interpro domain(s) IPR015655 Protein phosphatase 2C
Solyc07g053800.2.1	0	6	12	6	0	2.2	1.03	-1.09486	E3 ubiquitin-protein ligase RING1 (AHRD V1 *--- B0WQV3_CULQU); contains Interpro domain(s) IPR018957 Zinc finger, C3HC4 RING-type
Solyc07g053810.2.1	0	2	5	2	0	0	0.09		Squamosa promoter binding-like protein (AHRD V1 ***- Q52UU1_9ROSI); contains Interpro domain(s) IPR004333 Transcription factor, SBP-box
Solyc07g053850.2.1	0	2	5	2	0	3.7	2.96	-0.321928	Zinc finger (C3HC4 RING finger) protein (AHRD V1 *--- B9PQV1_TOXGO); contains Interpro domain(s) IPR011016 Zinc finger, RING-CH-type
Solyc07g053870.2.1	0	11	7	11	0	6.68	7.09	0.0859375	Chromodomain-helicase-DNA-binding protein 2 (AHRD V1 *--* CHD2_HUMAN); contains Interpro domain(s) IPR000330 SNF2-related
Solyc07g054080.1.1	0	3	6	3	0	24.42	13.95	-0.807798	RING finger protein 5 (AHRD V1 *--- B6TI40_MAIZE); contains Interpro domain(s) IPR018957 Zinc finger, C3HC4 RING-type
Solyc07g054220.1.1	0	10	6	10	0	1.37	0.43	-1.67177	Ethylene responsive transcription factor 2a (AHRD V1 *-*- C0J9I7_9ROSA); contains Interpro domain(s) IPR001471 Pathogenesis-related transcriptional factor and ERF, DNA-binding
Solyc07g054300.2.1	0	0	6	0	0	7.53	1.31	-2.52308	Phosphatase 2C family protein (AHRD V1 ***- D7KDP0_ARALY); contains Interpro domain(s) IPR015655 Protein phosphatase 2C
Solyc07g054380.1.1	0	3	5	3	0	0	0		Homeobox-leucine zipper protein 9 (AHRD V1 ***- D7LE40_ARALY); contains Interpro domain(s) IPR001356 Homeobox
Solyc07g054450.2.1	0	1	7	1	0	101.46	46.74	-1.11818	Transcription factor (Fragment) (AHRD V1 ***- D6MKF6_9ASPA); contains Interpro domain(s) IPR000770 SAND
Solyc07g054630.2.1	0	3	4	3	0	4.64	1.67	-1.47428	B3 domain-containing protein Os11g0197600 (AHRD V1 ***- Y1176_ORYSJ); contains Interpro domain(s) IPR003340 Transcriptional factor B3
Solyc07g054840.2.1	0	2	6	2	0	0	0		MYB transcription factor (AHRD V1 *-*- Q6R077_ARATH); contains Interpro domain(s) IPR015495 Myb transcription factor
Solyc07g054960.1.1	0	4	5	4	1	0	0		Myb-related transcription factor (AHRD V1 *--* B5RHV2_MUSBA); contains Interpro domain(s) IPR015495 Myb transcription factor
Solyc07g054980.1.1	0	9	7	9	1	0	0		Myb-related transcription factor (AHRD V1 *--- B5RHV2_MUSBA); contains Interpro domain(s) IPR015495 Myb transcription factor
Solyc07g055000.1.1	1	8	1	8	1	0.36	0.52	0.530515	Myb-related transcription factor (AHRD V1 *--- B5RHV2_MUSBA); contains Interpro domain(s) IPR015495 Myb transcription factor
Solyc07g055100.2.1	0	9	7	9	0	0.21	0.42	1	Transcription factor (AHRD V1 *--- D7LW59_ARALY)
Solyc07g055240.1.1	0	0	3	0	0	0	0		Plant-specific domain TIGR01568 family protein (AHRD V1 *--- B6U561_MAIZE); contains Interpro domain(s) IPR006458 Protein of unknown function DUF623, plant
Solyc07g055280.2.1	0	2	4	2	0	5.26	0.56	-3.23156	WRKY transcription factor 5 (AHRD V1 ***- A7UGD2_SOLTU); contains Interpro domain(s) IPR003657 DNA-binding WRKY
Solyc07g055330.2.1	0	4	4	4	0	0.76	0.38	-1	RING finger protein 24 (AHRD V1 *-*- RNF24_MOUSE); contains Interpro domain(s) IPR018957 Zinc finger, C3HC4 RING-type
Solyc07g055710.2.1	0	10	11	10	1	1.57	0.56	-1.48727	Heat stress transcription factor A3 (AHRD V1 *-*- D1M7W9_SOLLC); contains Interpro domain(s) IPR000232 Heat shock factor (HSF)-type, DNA-binding
Solyc07g055920.2.1	0	1	5	1	0	163.4	128.36	-0.348212	Agamous MADS-box transcription factor (AHRD V1 **-- B2CDE2_9ASPA); contains Interpro domain(s) IPR002487 Transcription factor, K-box
Solyc07g056030.2.1	0	3	13	3	0	39.45	26.23	-0.588807	Zinc ion binding protein (AHRD V1 **-- D7KFC8_ARALY); contains Interpro domain(s) IPR012935 Zinc finger, C3HC-like
Solyc07g056120.2.1	0	15	5	15	0	7.56	5.65	-0.420135	MYB transcription factor (AHRD V1 *-*- Q9LZR1_ARATH); contains Interpro domain(s) IPR017877 MYB-like
Solyc07g056280.2.1	0	1	0	1	0	1.77	4.62	1.38414	WRKY transcription factor 16 (AHRD V1 *-*- Q7X7E3_ORYSJ); contains Interpro domain(s) IPR003657 DNA-binding WRKY
Solyc07g056580.2.1	0	5	4	5	0	11.6	9.75	-0.250651	Ethylene receptor (AHRD V1 **** Q5QG25_SOLLC); contains Interpro domain(s) IPR001789 Signal transduction response regulator, receiver region IPR014525 Signal transduction histidine kinase, hybrid-type, ethylene sensor IPR005467 Signal transduction histidine kinase, core
Solyc07g056630.2.1	1	6	7	6	1	21.81	15.29	-0.512401	Protein sip5 (AHRD V1 *--- C8VM34_EMENI); contains Interpro domain(s) IPR001841 Zinc finger, RING-type
Solyc07g062050.2.1	0	7	17	7	0	6.95	3.71	-0.905594	Signal transducer and activator of transcription B (AHRD V1 *-*- STATB_DICDI); contains Interpro domain(s) IPR000980 SH2 motif
Solyc07g062100.2.1	0	9	6	9	1	0.06	0		Bromodomain and PHD finger containing 1 (AHRD V1 *--- B2RRD7_MOUSE); contains Interpro domain(s) IPR019787 Zinc finger, PHD-finger
Solyc07g062160.2.1	0	3	7	3	0	30.42	23.68	-0.361351	Zinc finger protein CONSTANS-LIKE 1 (AHRD V1 *--- COL1_ARATH); contains Interpro domain(s) IPR000315 Zinc finger, B-box
Solyc07g062200.1.1	0	8	8	8	0	0	0		Transcription factor bHLH126 (AHRD V1 *-*- BH126_ARATH); contains Interpro domain(s) IPR011598 Helix-loop-helix DNA-binding
Solyc07g062240.1.1	0	7	3	7	0	0	0		NAC domain transcription factor (AHRD V1 **** Q5DM36_WHEAT); contains Interpro domain(s) IPR003441 No apical meristem (NAM) protein
Solyc07g062260.2.1	0	0	8	0	0	1.79	0.99	-0.854459	BES1/BZR1 homolog protein 4 (AHRD V1 **-- BEH4_ARATH); contains Interpro domain(s) IPR008540 BZR1, transcriptional repressor
Solyc07g062380.1.1	0	1	4	1	0	0	0		BZIP transcription factor (AHRD V1 ***- Q8W5R8_ORYSA)
Solyc07g062390.2.1	0	2	9	2	1	7.07	9.44	0.417077	Tubby-like F-box protein 7 (AHRD V1 ***- TLP7_ARATH); contains Interpro domain(s) IPR000007 Tubby, C-terminal
Solyc07g062400.2.1	0	1	2	1	0	91.02	97.57	0.100254	Multiprotein bridging factor 1c (AHRD V1 ***- Q152U7_SOLLC); contains Interpro domain(s) IPR001387 Helix-turn-helix type 3
Solyc07g062600.2.1	0	14	12	14	0	7.33	7.2	-0.0258163	PHD finger family protein (AHRD V1 *--- D7MI23_ARALY); contains Interpro domain(s) IPR019787 Zinc finger, PHD-finger
Solyc07g062660.2.1	0	7	7	7	1	18.81	19.86	0.0783658	Bromodomain containing 2 (Fragment) (AHRD V1 *--- A2AAU1_HUMAN); contains Interpro domain(s) IPR001487 Bromodomain
Solyc07g062680.1.1	0	8	5	8	0	4.82	3.44	-0.486625	Transcription factor CYCLOIDEA (Fragment) (AHRD V1 *--* CYCLD_ANTML); contains Interpro domain(s) IPR017887 Transcription factor TCP subgroup
Solyc07g062710.2.1	0	3	7	3	0	0.03	0		BZIP transcription factor family protein (AHRD V1 *-** D7LW03_ARALY); contains Interpro domain(s) IPR011700 Basic leucine zipper
Solyc07g062790.1.1	0	2	3	2	0	0.06	0		Homeobox leucine zipper protein (AHRD V1 ***- Q9XH73_PRUAR); contains Interpro domain(s) IPR001356 Homeobox
Solyc07g062840.2.1	0	5	10	5	0	0.19	0.24	0.337035	NAC domain protein IPR003441 (AHRD V1 ***- B9N1D6_POPTR); contains Interpro domain(s) IPR003441 No apical meristem (NAM) protein
Solyc07g062950.2.1	0	1	3	1	0	2.55	0.62	-2.04016	BHLH transcription factor (AHRD V1 *-*- Q9XIN0_ARATH)
Solyc07g062970.2.1	0	1	7	1	0	681.11	323.16	-1.07564	Serine/threonine phosphatase family protein (AHRD V1 **** C1E0J1_9CHLO); contains Interpro domain(s) IPR015655 Protein phosphatase 2C
Solyc07g062980.2.1	0	2	2	2	0	55.86	2.15	-4.69941	Squamosa promoter binding-like protein (AHRD V1 ***- Q52UU1_9ROSI); contains Interpro domain(s) IPR004333 Transcription factor, SBP-box
Solyc07g063070.1.1	0	2	5	2	0	10.77	3.45	-1.64235	DNA-binding WRKY VQ (AHRD V1 ***- Q2HTS9_MEDTR); contains Interpro domain(s) IPR008889 VQ
Solyc07g063200.1.1	0	4	3	4	0	23.23	11.87	-0.968669	RING finger protein 5 (AHRD V1 *-*- B6TF06_MAIZE); contains Interpro domain(s) IPR018957 Zinc finger, C3HC4 RING-type
