# Supplementary material for: Exploiting Genomics Resources to Identify Candidate Genes Underlying Antioxidants Content in Tomato Fruit
Source: Front Plant Sci. 2016 Apr 8;7:397. doi: 10.3389/fpls.2016.00397 (PMC4824784; doi:10.3389/fpls.2016.00397)
Supplement: Supplementary file 5 [file Table_5.XLS]

## Sheet: Supplem Table 5
Supplementary Table 5 - List of gene differentially espressed between M82 and IL7-3 mapping on the whole tomato genome. Genes selected based on: RPKM>3 for at least one genotype and log2>1.5 and <-1.5. In red genes: potentially involved in regulating antioxidants in the fruit. In italics: genes mapping in the introgression 7-3.
GENE	M82	IL7-3	Log2	Gene Description
Solyc00g013150	2.21	9.44	2.09474	Unknown Protein (AHRD V1)
Solyc00g014790	0.64	3.46	2.43463	Unknown Protein (AHRD V1)
Solyc00g014800	0.99	4.04	2.02885	Zinc-finger protein 1 (AHRD V1 *-*- D7KX25_ARALY)%3B contains Interpro domain(s) IPR007087 Zinc finger%2C C2H2-type
Solyc00g019740	1.47	6.33	2.10639	ATPase subunit 8 (AHRD V1 ***- B6VJW7_VITVI)%3B contains Interpro domain(s) IPR003319 ATPase%2C F0 complex%2C subunit 8%2C mitochondrial%2C plant
Solyc00g019750	1.21	6.53	2.43208	Unknown Protein (AHRD V1)
Solyc00g019980	1.11	3.63	1.70941	Unknown Protein (AHRD V1)
Solyc00g019990	1.36	4.64	1.77052	Unknown Protein (AHRD V1)
Solyc00g020010	1.95	8.74	2.16416	Unknown Protein (AHRD V1)
Solyc00g030100	1.42	10.23	2.84884	Unknown Protein (AHRD V1)
Solyc00g036540	0.04	43.81	10.097	50S ribosomal protein L2 chloroplastic (AHRD V1 *-*- A6YA71_9MAGN)%3B contains Interpro domain(s) IPR002171 Ribosomal protein L2
Solyc00g044550	0	5.31		Unknown Protein (AHRD V1)
Solyc00g047200	1.34	8	2.57777	Cytochrome b (AHRD V1 ***- Q95871_TOBAC)%3B contains Interpro domain(s) IPR016175 Cytochrome b/b6
Solyc00g108550	1.34	4.9	1.87055	Unknown Protein (AHRD V1)
Solyc00g126000	4.99	15.31	1.61736	NADH-ubiquinone oxidoreductase chain 2 (AHRD V1 ***- NU2M_BETVU)
Solyc00g136260	1.76	6.9	1.97102	Ring H2 finger protein (AHRD V1 *-*- D9ZHD8_HYPPE)%3B contains Interpro domain(s) IPR018957 Zinc finger%2C C3HC4 RING-type
Solyc00g142160	0.18	3.66	4.34577	Unknown Protein (AHRD V1)
Solyc00g144470	9.22	28.45	1.62559	Serine/threonine-protein phosphatase 7 long form homolog (AHRD V1 **-- PPP7L_ARATH)%3B contains Interpro domain(s) IPR019557 Aminotransferase-like%2C plant mobile domain
Solyc00g192150	0.34	8.15	4.58319	Mutator-like transposase (AHRD V1 ***- Q9FW81_ORYSJ)%3B contains Interpro domain(s) IPR018289 MULE transposase%2C conserved domain
Solyc00g206460	34.52	8.67	-1.99333	Os06g0220000 protein (Fragment) (AHRD V1 **-- Q0DDJ2_ORYSJ)%3B contains Interpro domain(s) IPR006766 Phosphate-induced protein 1 conserved region
Solyc00g230070	0.86	3.63	2.07756	Photosystem II CP43 chlorophyll apoprotein (AHRD V1 ***- D1L8N4_BRANA)%3B contains Interpro domain(s) IPR000932 Photosystem antenna protein-like
Solyc00g277510	14.68	65.67	2.16138	Photosystem Q(B) protein (AHRD V1 ***- Q95B48_PRUPE)%3B contains Interpro domain(s) IPR000484 Photosynthetic reaction centre%2C L/M
Solyc00g313930	26.91	5.18	-2.37712	Unknown Protein (AHRD V1)
Solyc00g316530	2.16	10.42	2.27025	Unknown Protein (AHRD V1)
Solyc01g005400	4.26	23.33	2.45326	Calcium binding protein Caleosin (AHRD V1 **-* A8N0P5_COPC7)%3B contains Interpro domain(s) IPR007736 Caleosin related
Solyc01g006950	6.48	1.05	-2.6256	Syntaxin (AHRD V1 ***- Q6X9V9_HORVD)%3B contains Interpro domain(s) IPR010989 t-SNARE
Solyc01g007300	1.63	5.84	1.8411	NAD(P)H-quinone oxidoreductase subunit K chloroplastic (AHRD V1 ***- D3WB90_9BORA)%3B contains Interpro domain(s) IPR006138 NADH:ubiquinone oxidoreductase%2C 20 kDa subunit
Solyc01g007310	2.25	8.25	1.87447	NAD(P)H-quinone oxidoreductase subunit 3 (AHRD V1 ***- D3WDC8_BULAR)%3B contains Interpro domain(s) IPR000440 NADH:ubiquinone/plastoquinone oxidoreductase%2C chain 3
Solyc01g007320	37.92	228.31	2.58996	ATP synthase subunit beta chloroplastic (AHRD V1 ***- Q8MBF8_9SOLA)%3B contains Interpro domain(s) IPR005722 ATPase%2C F1 complex%2C beta subunit
Solyc01g007330	10.78	34.02	1.65803	Ribulose bisphosphate carboxylase large chain (AHRD V1 ***- RBL_SOLLC)%3B contains Interpro domain(s) IPR000685 Ribulose bisphosphate carboxylase%2C large subunit%2C C-terminal
Solyc01g007340	1.28	4.71	1.87958	Acetyl-coenzyme A carboxylase carboxyl transferase subunit beta (AHRD V1 ***- ACCD_EPIVI)%3B contains Interpro domain(s) IPR000438 Acetyl-CoA carboxylase carboxyl transferase%2C beta subunit
Solyc01g007350	1.34	5.11	1.93109	Photosystem I reaction center subunit VIII (AHRD V1 *-*- Q3V525_ACOCL)%3B contains Interpro domain(s) IPR001302 Photosystem I reaction centre%2C subunit VIII
Solyc01g007360	1.39	5.25	1.91723	Photosystem I assembly protein ycf4 (AHRD V1 ***- Q06R54_9LAMI)%3B contains Interpro domain(s) IPR003359 Photosystem I assembly Ycf4
Solyc01g007370	0.95	5.41	2.50963	Chloroplast envelope membrane protein A (AHRD V1 ***- D7KRA3_ARALY)%3B contains Interpro domain(s) IPR004282 CemA
Solyc01g007380	1.18	5.24	2.15078	Apocytochrome f (AHRD V1 ***- D3WBH0_9AQUA)%3B contains Interpro domain(s) IPR002325 Cytochrome f
Solyc01g007390	7.36	23.65	1.68406	Unknown Protein (AHRD V1)
Solyc01g007410	50.03	144.79	1.5331	Cytochrome b559 subunit alpha (AHRD V1 *-*- D4PBC8_PHODC)%3B contains Interpro domain(s) IPR006217 Photosystem II protein cytochrome b559%2C alpha subunit
Solyc01g007420	0.37	5.68	3.94029	Cytochrome b6-f complex subunit 6 (AHRD V1 *-*- Q5K3U2_9MAGN)%3B contains Interpro domain(s) IPR007802 Cytochrome b6/f complex subunit VI
Solyc01g007440	15.4	46.3	1.58808	Photosystem I reaction center subunit IX (AHRD V1 ***- Q06R45_9LAMI)%3B contains Interpro domain(s) IPR002615 Photosystem I reaction centre%2C subunit IX / PsaJ
Solyc01g007460	2.08	8.19	1.97728	30S ribosomal protein S18 chloroplastic (AHRD V1 ***- D3WEG6_HEUSA)%3B contains Interpro domain(s) IPR001648 Ribosomal protein S18
Solyc01g007470	1.13	6.82	2.59345	50S ribosomal protein L20 chloroplastic (AHRD V1 ***- Q06R42_9LAMI)%3B contains Interpro domain(s) IPR005813 Ribosomal protein L20
Solyc01g007480	5.11	17.67	1.78991	Ribosomal protein S12 (Fragment) (AHRD V1 *-*- B0LN88_LYCCH)
Solyc01g007490	59.08	284.41	2.26723	ATP-dependent Clp protease proteolytic subunit (AHRD V1 ***- D3WCC1_NEROL)%3B contains Interpro domain(s) IPR001907 Peptidase S14%2C ClpP
Solyc01g007500	0.98	4.97	2.34239	Photosystem II CP47 chlorophyll apoprotein (AHRD V1 ***- D3WBA3_9BORA)%3B contains Interpro domain(s) IPR017486 Photosystem II%2C PsbB
Solyc01g007530	1.38	4.16	1.59192	Cytochrome b6 (AHRD V1 ***- B3TN79_BRADI)%3B contains Interpro domain(s) IPR005797 Cytochrome b/b6%2C N-terminal
Solyc01g007540	0.68	8.08	3.57075	Cytochrome b6-f complex subunit 4 (AHRD V1 ***- A1XFY6_NUPAD)%3B contains Interpro domain(s) IPR005870 Cytochrome b6/f complex%2C subunit IV
Solyc01g007550	1.23	28.72	4.54533	DNA-directed RNA polymerase subunit alpha (AHRD V1 ***- D3WBC7_9BORA)%3B contains Interpro domain(s) IPR011260 RNA polymerase%2C alpha subunit%2C C-terminal
Solyc01g007560	0.64	3.6	2.49185	DNA-directed RNA polymerase subunit alpha (AHRD V1 ***- D3WBC7_9BORA)%3B contains Interpro domain(s) IPR011773 DNA-directed RNA polymerase%2C alpha subunit
Solyc01g007570	1.17	3.44	1.5559	30S ribosomal protein S11 chloroplastic (AHRD V1 ***- D3WCH5_NEROL)%3B contains Interpro domain(s) IPR019981 Ribosomal protein S11%2C bacterial-type
Solyc01g007590	0.86	4.03	2.22837	50S ribosomal protein L14 chloroplastic (AHRD V1 ***- D3WBB8_9BORA)%3B contains Interpro domain(s) IPR005745 Ribosomal protein L14%2C bacterial-type
Solyc01g007600	2.9	10.57	1.86585	50S ribosomal protein L16 chloroplastic (AHRD V1 ***- D3WCG3_NEROL)%3B contains Interpro domain(s) IPR000114 Ribosomal protein L16
Solyc01g007610	4.3	18.37	2.09494	30S ribosomal protein S3 chloroplastic (AHRD V1 ***- D3WBD9_9BORA)%3B contains Interpro domain(s) IPR005704 Ribosomal protein S3%2C bacterial
Solyc01g007630	38.12	128.24	1.75023	50S ribosomal protein L2 chloroplastic (AHRD V1 ***- A6YA71_9MAGN)%3B contains Interpro domain(s) IPR005880 Ribosomal protein L2%2C bacterial-type
Solyc01g007660	1.86	8.47	2.18706	NAD(P)H-quinone oxidoreductase subunit 2 chloroplastic (AHRD V1 ***- D3WB81_9BORA)%3B contains Interpro domain(s) IPR010096 NADH-quinone oxidoreductase%2C chain N
Solyc01g007670	48.01	157.7	1.71578	30S ribosomal protein S7 chloroplastic (AHRD V1 ***- D3WBE1_9BORA)%3B contains Interpro domain(s) IPR005717 Ribosomal protein S7%2C bacterial-type
Solyc01g007720	20.19	109.09	2.43381	ORF42f (AHRD V1 *-*- Q32989_PINTH)
Solyc01g007820	1.44	4.27	1.56817	Unknown Protein (AHRD V1)
Solyc01g007870	3.21	0.66	-2.28204	Cyclin B-like protein (AHRD V1 *-*- Q5U8T5_9SOLA)
Solyc01g008720	7.53	2.33	-1.69232	Mannan endo-1 4-beta-mannosidase (AHRD V1 ***- A8FDC6_BACP2)%3B contains Interpro domain(s) IPR001547 Glycoside hydrolase%2C family 5
Solyc01g009160	8.08	1.17	-2.78785	Harpin-induced protein-like (Fragment) (AHRD V1 **-- D2CFH8_COFAR)%3B contains Interpro domain(s) IPR010847 Harpin-induced 1
Solyc01g009550	0.51	8.19	4.00529	Hypothetical chloroplast RF1 (AHRD V1 ***- C3UP30_9MAGN)
Solyc01g009730	0.31	5.83	4.23316	Unknow protein (AHRD V1 *-*- Q5W7C9_ORYSJ)%3B contains Interpro domain(s) IPR010399 Tify
Solyc01g010160	10.44	37.44	1.84246	Beta-glucosidase (AHRD V1 ***- D3YJ59_VITVI)%3B contains Interpro domain(s) IPR001360 Glycoside hydrolase%2C family 1
Solyc01g010170	8.36	31.02	1.89162	Unknown Protein (AHRD V1)
Solyc01g011020	0.43	4.2	3.28798	Unknown Protein (AHRD V1)
Solyc01g011180	0.56	3.84	2.77761	Unknown Protein (AHRD V1)
Solyc01g011410	0.84	7.08	3.07529	NADH-quinone oxidoreductase subunit D (AHRD V1 ***- NUOD_DEIGD)%3B contains Interpro domain(s) IPR001135 NADH-quinone oxidoreductase%2C subunit D
Solyc01g012750	1.02	4.43	2.11874	Aldehyde dehydrogenase family protein expressed (AHRD V1 ***- Q53NG7_ORYSJ)%3B contains Interpro domain(s) IPR012394 Aldehyde dehydrogenase NAD(P)-dependent IPR015590 Aldehyde dehydrogenase
Solyc01g013890	1.17	3.58	1.61345	Aldehyde dehydrogenase (AHRD V1 ***- Q71LY7_ORYSI)%3B contains Interpro domain(s) IPR012394 Aldehyde dehydrogenase NAD(P)-dependent IPR015590 Aldehyde dehydrogenase
Solyc01g013900	0.75	8.57	3.51433	Aldehyde dehydrogenase (AHRD V1 ***- Q71LY7_ORYSI)%3B contains Interpro domain(s) IPR012394 Aldehyde dehydrogenase NAD(P)-dependent IPR015590 Aldehyde dehydrogenase
Solyc01g014250	27.47	80.92	1.55864	Unknown Protein (AHRD V1)
Solyc01g014710	2.99	19.33	2.69262	Unknown Protein (AHRD V1)%3B contains Interpro domain(s) IPR012876 Protein of unknown function DUF1677%2C plant
Solyc01g016700	0	5.69		Unknown Protein (AHRD V1)
Solyc01g016970	9.48	3.04	-1.64082	Unknown Protein (AHRD V1)
Solyc01g017090	0.44	3.49	2.98765	NADH-quinone oxidoreductase subunit L (AHRD V1 *-*- NUOL_NEIMA)%3B contains Interpro domain(s) IPR018393 NADH-plastoquinone oxidoreductase%2C chain 5 subgroup
Solyc01g017220	1.1	29.71	4.75537	ATP synthase epsilon chain chloroplastic (AHRD V1 ***- D3WDX2_9ROSA)%3B contains Interpro domain(s) IPR001469 ATPase%2C F1 complex%2C delta/epsilon subunit
Solyc01g017400	0	3.86		30S ribosomal protein S7 chloroplastic (AHRD V1 ***- D3WCI5_NEROL)%3B contains Interpro domain(s) IPR000235 Ribosomal protein S7
Solyc01g018060	0	3.61		30S ribosomal protein S7 chloroplastic (AHRD V1 ***- D3WBE1_9BORA)%3B contains Interpro domain(s) IPR000235 Ribosomal protein S7
Solyc01g020130	1.52	6.52	2.1008	Glycosyltransferase (AHRD V1 ***- Q50HV0_SOLLC)%3B contains Interpro domain(s) IPR005027 Glycosyl transferase%2C family 43
Solyc01g020200	0.14	4.68	5.06301	Hypothetical chloroplast RF1 (AHRD V1 ***- B1NWK7_MANES)
Solyc01g044540	4.98	0.27	-4.20511	Unknown Protein (AHRD V1)
Solyc01g048590	18.92	62.06	1.71375	Photosystem Q(B) protein (AHRD V1 ***- Q6W3U7_9BRYO)%3B contains Interpro domain(s) IPR000484 Photosynthetic reaction centre%2C L/M
Solyc01g049910	0.78	3.3	2.08092	Unknown Protein (AHRD V1)
Solyc01g049990	2.15	6.45	1.58496	Unknown Protein (AHRD V1)
Solyc01g056350	9.84	3.41	-1.52889	Unknown Protein (AHRD V1)
Solyc01g057770	9.47	0.85	-3.47783	AE family transporter anion exchange (AHRD V1 *--* A4RY02_OSTLU)%3B contains Interpro domain(s) IPR003020 Bicarbonate transporter%2C eukaryotic
Solyc01g065530	173.72	51.18	-1.76311	COBRA-like protein (AHRD V1 ***- Q655F2_ORYSJ)%3B contains Interpro domain(s) IPR006918 Glycosyl-phosphatidyl inositol-anchored%2C plant
Solyc01g065750	3.93	1.3	-1.59602	Unknown Protein (AHRD V1)
Solyc01g067230	0.57	5.63	3.3041	Cullin 1-like protein C (AHRD V1 ***- A0ELU7_PETIN)%3B contains Interpro domain(s) IPR001373 Cullin%2C N-terminal
Solyc01g067300	12.19	2.18	-2.4833	UPF0497 membrane protein 13 (AHRD V1 ***- U497D_SOYBN)%3B contains Interpro domain(s) IPR006459 Uncharacterised protein family UPF0497%2C trans-membrane plant subgroup
Solyc01g067760	4	13.09	1.71039	Photosystem I reaction center subunit IX (AHRD V1 *-*- Q06R45_9LAMI)%3B contains Interpro domain(s) IPR002615 Photosystem I reaction centre%2C subunit IX / PsaJ
Solyc01g068430	1.1	5.93	2.43053	Os06g0207500 protein (Fragment) (AHRD V1 **-- Q0DDQ9_ORYSJ)%3B contains Interpro domain(s) IPR004253 Protein of unknown function DUF231%2C plant
Solyc01g079660	9.24	2.1	-2.1375	Long cell-linked locus protein (AHRD V1 ***- Q946U8_MAIZE)
Solyc01g081220	0.28	5.19	4.21224	Phenylalanyl-tRNA synthetase alpha chain (AHRD V1 ***- B5X2Q7_SALSA)%3B contains Interpro domain(s) IPR002319 Phenylalanyl-tRNA synthetase%2C class IIc-related
Solyc01g081600	4.04	0.73	-2.46839	Non-specific lipid-transfer protein (AHRD V1 ***- Q6E0V1_NICGL)%3B contains Interpro domain(s) IPR013770 Plant lipid transfer protein and hydrophobic protein%2C helical
Solyc01g087580	15.76	4.98	-1.66205	Unknown Protein (AHRD V1)
Solyc01g087930	3.05	0.99	-1.62331	Unknown Protein (AHRD V1)%3B contains Interpro domain(s) IPR001810 Cyclin-like F-box
Solyc01g088410	13.68	3.18	-2.10497	CER1 (AHRD V1 **-- B6TFH3_MAIZE)
Solyc01g088420	5	0.95	-2.39593	CER1 protein (AHRD V1 **-- O23679_ARATH)
Solyc01g090460	3.96	0.93	-2.0902	Homeobox-leucine zipper protein (AHRD V1 *-*- Q39862_SOYBN)%3B contains Interpro domain(s) IPR001356 Homeobox IPR017970 Homeobox%2C conserved site
Solyc01g090890	3.65	0.12	-4.92679	Xenotropic and polytropic retrovirus receptor (AHRD V1 **-- B2GU54_XENTR)%3B contains Interpro domain(s) IPR004331 SPX%2C N-terminal
Solyc01g091440	3.48	1.07	-1.70148	ATP-dependent DNA helicase 2 subunit KU80 (AHRD V1 ***- KU80_ORYSJ)
Solyc01g091590	20.85	2.08	-3.32539	SRC2 protein (AHRD V1 ***- A7XAJ8_9CONI)%3B contains Interpro domain(s) IPR000008 C2 calcium-dependent membrane targeting
Solyc01g094410	28.89	10.09	-1.51764	Phosphoribosylanthranilate transferase (Fragment) (AHRD V1 *--- Q43085_PEA)%3B contains Interpro domain(s) IPR013583 Phosphoribosyltransferase C-terminal%2C plant
Solyc01g095630	27.19	6.14	-2.14677	WRKY transcription factor (AHRD V1 ***- D3YEX5_SOLLC)%3B contains Interpro domain(s) IPR003657 DNA-binding WRKY
Solyc01g096730	5.83	1.73	-1.75272	Major facilitator superfamily transporter (AHRD V1 **-- A8NUY3_COPC7)%3B contains Interpro domain(s) IPR016196 Major facilitator superfamily%2C general substrate transporter
Solyc01g099180	21.1	87.2	2.04709	Lipoxygenase (AHRD V1 **** Q9FT17_SOLLC)%3B contains Interpro domain(s) IPR001246 Lipoxygenase%2C plant
Solyc01g099370	140.92	27.01	-2.38331	SRC2 homolog (Fragment) (AHRD V1 ***- B3IYJ9_9SOLA)%3B contains Interpro domain(s) IPR018029 C2 membrane targeting protein
Solyc01g099580	1.05	3.11	1.56653	Desiccation-related protein PCC13-62 (AHRD V1 *-*- B6TNA6_MAIZE)%3B contains Interpro domain(s) IPR011424 C1-like
Solyc01g099920	11.05	2.23	-2.30893	Photoassimilate-responsive protein PAR-1b-like protein (AHRD V1 ***- Q9LCZ9_ARATH)%3B contains Interpro domain(s) IPR009489 PAR1
Solyc01g100710	735.87	252.34	-1.54408	Unknown Protein (AHRD V1)
Solyc01g102770	5.46	21.2	1.95709	Photosystem II reaction center protein Z (AHRD V1 ***- Q5IHA1_9SOLN)%3B contains Interpro domain(s) IPR002644 Photosystem II protein PsbZ
Solyc01g102960	15.79	56.38	1.83617	class IV heat shock protein (AHRD V1 ***- B6T3F5_MAIZE)%3B contains Interpro domain(s) IPR002068 Heat shock protein Hsp20
Solyc01g104930	13.75	3.87	-1.82903	Vesicle-fusing ATPase (AHRD V1 **-- C5JKB1_AJEDS)%3B contains Interpro domain(s) IPR004201 Cell division protein 48%2C CDC48%2C domain 2
Solyc01g104940	3.03	0.98	-1.62846	F-box (AHRD V1 *-*- Q84KQ8_PRUMU)%3B contains Interpro domain(s) IPR001810 Cyclin-like F-box
Solyc01g104950	4.81	0.93	-2.37073	Alpha-L-arabinofuranosidase/beta-D-xylosidase (AHRD V1 **** D9D7L0_MALDO)%3B contains Interpro domain(s) IPR001764 Glycoside hydrolase%2C family 3%2C N-terminal
Solyc01g105430	1.35	3.99	1.56343	Unknown Protein (AHRD V1)
Solyc01g105770	4.34	0.58	-2.90357	Unknown Protein (AHRD V1)
Solyc01g106060	87.29	21.48	-2.02282	Glutamine amidotransferase class-I (AHRD V1 **-- A2Q1P2_MEDTR)%3B contains Interpro domain(s) IPR000991 Glutamine amidotransferase class-I%2C C-terminal
Solyc01g106290	18.07	1.43	-3.65951	Unknown Protein (AHRD V1)
Solyc01g108560	2.13	24.34	3.5144	Acetyl esterase (AHRD V1 *--- AES_SHIFL)%3B contains Interpro domain(s) IPR013094 Alpha/beta hydrolase fold-3
Solyc01g108800	1.51	8.38	2.4724	3-hydroxyisobutyryl-CoA hydrolase (AHRD V1 **** D3NUG5_AZOS1)%3B contains Interpro domain(s) IPR001753 Crotonase%2C core
Solyc01g109120	9.05	2.28	-1.98888	WD-40 repeat family protein (AHRD V1 **-- Q1EPE0_MUSAC)%3B contains Interpro domain(s) IPR020472 G-protein beta WD-40 repeat%2C region
Solyc01g109660	3301.44	1100.21	-1.58532	Glycine-rich RNA-binding protein (AHRD V1 *-** B2YKT9_TOBAC)%3B contains Interpro domain(s) IPR015465 RNA recognition motif%2C glycine rich protein
Solyc01g111830	6.24	0.97	-2.68549	24-sterol C-methyltransferase (AHRD V1 **** B0FDL7_GOSHI)%3B contains Interpro domain(s) IPR013705 Sterol methyltransferase C-terminal
Solyc01g112000	24.51	3.88	-2.65924	Expansin-like protein (AHRD V1 ***- A7X331_SOLLC)%3B contains Interpro domain(s) IPR007112 Expansin 45%2C endoglucanase-like IPR007117 Pollen allergen/expansin%2C C-terminal
Solyc02g011830	0	3.66		Hypothetical chloroplast RF1 (AHRD V1 ***- B2XWI7_FAGEA)
Solyc02g011840	0.36	3.63	3.3339	Hypothetical chloroplast RF1 (AHRD V1 *-*- D7P347_SYZCU)%3B contains Interpro domain(s) IPR008896 Ycf1
Solyc02g014860	28.23	8.98	-1.65244	Chaperone protein DnaJ (AHRD V1 *-*- D2QAE1_BIFDB)%3B contains Interpro domain(s) IPR003095 Heat shock protein DnaJ
Solyc02g021290	26.41	87.06	1.72093	Photosystem Q(B) protein (AHRD V1 ***- Q09WH2_CONCI)%3B contains Interpro domain(s) IPR000484 Photosynthetic reaction centre%2C L/M
Solyc02g030180	0.05	5.49	6.77873	Unknown Protein (AHRD V1)
Solyc02g031960	2.09	6.57	1.65239	Oil palm polygalacturonase allergen PEST361 (AHRD V1 ***- A1KXJ4_ELAGV)%3B contains Interpro domain(s) IPR007524 Pectate lyase%2C N-terminal
Solyc02g032490	1.15	4.18	1.86187	Unknown Protein (AHRD V1)
Solyc02g032780	6.11	0.79	-2.95125	Unknown Protein (AHRD V1)
Solyc02g036320	0.34	3.02	3.15094	Photosystem I P700 chlorophyll a apoprotein (AHRD V1 ***- Q15B79_TOBAC)%3B contains Interpro domain(s) IPR001280 Photosystem I psaA and psaB
Solyc02g043950	1.32	76.64	5.85949	Unknown Protein (AHRD V1)
Solyc02g050330	3.08	0.83	-1.89175	Unknown Protein (AHRD V1)
Solyc02g062100	6.98	2.39	-1.54622	Senescence-associated protein 12 (AHRD V1 *--- O81657_HEMSP)%3B contains Interpro domain(s) IPR009686 Senescence-associated
Solyc02g062130	0.79	3.44	2.12248	Ferredoxin--NADP reductase (AHRD V1 ***- D7MN04_ARALY)%3B contains Interpro domain(s) IPR012146 Ferredoxin--NADP reductase
Solyc02g062470	57.16	220.72	1.94914	2-oxoglutarate-dependent dioxygenase (Fragment) (AHRD V1 ***- Q944Z0_ARAHA)
Solyc02g062490	2.43	61.94	4.67184	2-oxoglutarate-dependent dioxygenase (Fragment) (AHRD V1 ***- Q944Z0_ARAHA)
Solyc02g062820	0.53	4.83	3.18796	Unknown Protein (AHRD V1)
Solyc02g063370	1.49	18.81	3.65812	C2 domain-containing protein (AHRD V1 **-- D7KD31_ARALY)%3B contains Interpro domain(s) IPR018029 C2 membrane targeting protein
Solyc02g064660	3.26	0		Unknown Protein (AHRD V1)
Solyc02g064680	46.47	9.19	-2.33816	Calcium-transporting ATPase 1 (AHRD V1 ***- Q7XBH9_CERRI)%3B contains Interpro domain(s) IPR006408 ATPase%2C P-type%2C calcium-transporting%2C PMCA-type
Solyc02g065120	0.24	6.47	4.75266	Mutator-like transposase (AHRD V1 ***- Q9AYG3_ORYSJ)%3B contains Interpro domain(s) IPR018289 MULE transposase%2C conserved domain
Solyc02g065130	0.56	9.09	4.02078	Serine/threonine-protein phosphatase 7 long form homolog (AHRD V1 **-- PPP7L_ARATH)%3B contains Interpro domain(s) IPR019557 Aminotransferase-like%2C plant mobile domain
Solyc02g065550	9.58	3.22	-1.57296	Coiled-coil domain-containing protein 109A (AHRD V1 *--- C109A_MOUSE)%3B contains Interpro domain(s) IPR006769 Protein of unknown function DUF607
Solyc02g065770	4.33	1.33	-1.70294	COBRA-like protein 4 (AHRD V1 ***- B6SST3_MAIZE)%3B contains Interpro domain(s) IPR017391 COBRA-like
Solyc02g068700	10.87	2.59	-2.06933	Histidine triad (HIT) protein (AHRD V1 **-- Q2MGQ9_MEDTR)%3B contains Interpro domain(s) IPR001310 Histidine triad (HIT) protein
Solyc02g069910	6.81	0.55	-3.63015	Unknown Protein (AHRD V1)
Solyc02g070720	1.06	5.98	2.49608	Unknown Protein (AHRD V1)
Solyc02g070740	0	5.99		Unknown Protein (AHRD V1)
Solyc02g071680	1.3	4.25	1.70895	GDSL esterase/lipase At1g29670 (AHRD V1 *-*- GDL15_ARATH)
Solyc02g071800	1.72	7.3	2.08549	Receptor like kinase%2C RLK
Solyc02g073580	3.39	0.82	-2.04759	BZIP transcription factor (AHRD V1 **-- Q8W5R8_ORYSA)
Solyc02g077940	149.05	548.53	1.87977	Unknown Protein (AHRD V1)
Solyc02g079700	3.03	0		S-receptor kinase (AHRD V1 ***- Q43393_BRANA)
Solyc02g079750	30.38	9.99	-1.60457	Flavoprotein wrbA (AHRD V1 ***- B6U724_MAIZE)%3B contains Interpro domain(s) IPR010089 Flavoprotein WrbA
Solyc02g080600	3	0.43	-2.80255	Unknown Protein (AHRD V1)
Solyc02g081820	7.93	1.66	-2.25614	HAD-superfamily hydrolase subfamily IA (AHRD V1 ***- Q3Z922_DEHE1)%3B contains Interpro domain(s) IPR011949 HAD-superfamily hydrolase%2C subfamily IA%2C REG-2-like
Solyc02g081830	132.94	38.87	-1.77405	HAD-superfamily hydrolase (AHRD V1 ***- D5A3P4_SPIPL)%3B contains Interpro domain(s) IPR011949 HAD-superfamily hydrolase%2C subfamily IA%2C REG-2-like
Solyc02g082910	13.33	1.8	-2.88861	Acyl-CoA synthetase/AMP-acid ligase II (AHRD V1 **** D0C359_9GAMM)%3B contains Interpro domain(s) IPR000873 AMP-dependent synthetase and ligase
Solyc02g083880	4.13	1.13	-1.86982	Gibberellin-regulated protein 2 (AHRD V1 *--- B6SKV6_MAIZE)%3B contains Interpro domain(s) IPR003854 Gibberellin regulated protein
Solyc02g086310	10.43	0.61	-4.09579	Lipid transfer protein (AHRD V1 ***- Q42158_ARATH)%3B contains Interpro domain(s) IPR013770 Plant lipid transfer protein and hydrophobic protein%2C helical
Solyc02g087110	1.87	12.46	2.73619	Alpha-dioxygenase (AHRD V1 **-- Q5GQ66_PEA)%3B contains Interpro domain(s) IPR002007 Haem peroxidase%2C animal
Solyc02g087350	10.83	2.16	-2.32593	Glycosyltransferase (AHRD V1 ***- B9N4D7_POPTR)%3B contains Interpro domain(s) IPR002495 Glycosyl transferase%2C family 8
Solyc02g087850	10.58	3.62	-1.54728	Glutaredoxin family protein (AHRD V1 **-- D7LM49_ARALY)%3B contains Interpro domain(s) IPR012335 Thioredoxin fold
Solyc02g088240	4.91	0.76	-2.69165	Xenotropic and polytropic retrovirus receptor (AHRD V1 **-- B2GU54_XENTR)%3B contains Interpro domain(s) IPR004342 EXS%2C C-terminal
Solyc02g088390	12	2.64	-2.18442	Blue copper-like protein (AHRD V1 *--- B8Y8A0_GOSHI)%3B contains Interpro domain(s) IPR003245 Plastocyanin-like
Solyc02g088990	14.94	2.79	-2.42084	Unknown Protein (AHRD V1)%3B contains Interpro domain(s) IPR002099 DNA mismatch repair protein
Solyc02g089640	47.92	7.78	-2.62279	Cellulose synthase-like C1-2 glycosyltransferase family 2 protein (AHRD V1 **** D8T077_SELML)
Solyc02g089840	3.27	1	-1.70929	Transcription factor (AHRD V1 **-- D7MBD5_ARALY)%3B contains Interpro domain(s) IPR006769 Protein of unknown function DUF607
Solyc02g089850	7.73	2.68	-1.52824	Coiled-coil domain-containing protein 109A (AHRD V1 **-- C109A_MOUSE)%3B contains Interpro domain(s) IPR006769 Protein of unknown function DUF607
Solyc02g089990	16.82	1.73	-3.28133	TMV response-related protein (AHRD V1 *--- B6UG28_MAIZE)
Solyc02g090360	59.47	13.02	-2.19143	Laccase-22 (AHRD V1 **-- LAC22_ORYSJ)%3B contains Interpro domain(s) IPR001117 Multicopper oxidase%2C type 1
Solyc02g090380	5.16	1.67	-1.62752	Nbs-lrr%2C resistance protein
Solyc02g091180	31.37	2.82	-3.47562	cDNA clone J100026I16 full insert sequence (AHRD V1 **-- B7FA06_ORYSJ)
Solyc02g091500	74.58	9.35	-2.99575	Calmodulin (AHRD V1 ***- B6TGU5_MAIZE)%3B contains Interpro domain(s) IPR011992 EF-Hand type
Solyc02g092210	4.41	0.76	-2.53671	Alpha-6-galactosyltransferase (AHRD V1 **-- Q5TIN2_SOLTU)%3B contains Interpro domain(s) IPR008630 Galactosyl transferase
Solyc02g092280	0.32	3.84	3.58496	Ribosomal protein L2 (AHRD V1 ***- Q5M9S7_TOBAC)%3B contains Interpro domain(s) IPR002171 Ribosomal protein L2
Solyc02g092670	26.37	6.19	-2.09089	Subtilisin-like protease (AHRD V1 ***- A9XG40_TOBAC)%3B contains Interpro domain(s) IPR015500 Peptidase S8%2C subtilisin-related
Solyc02g092740	3.11	0.84	-1.88845	Mitochondrial succinate dehydrogenase iron sulfur subunit (AHRD V1 ***- D2KQI9_SOLLC)
Solyc02g092790	115.61	17.11	-2.75635	Arabinogalactan (AHRD V1 *-*- Q43719_SOLLC)
Solyc02g092930	67.01	13.13	-2.35151	MYB transcription factor (AHRD V1 **** A3F8D7_CAPAN)%3B contains Interpro domain(s) IPR015495 Myb transcription factor
Solyc02g093230	7.81	1.22	-2.67844	Caffeoyl-CoA O-methyltransferase (AHRD V1 **** A8IFQ7_SOLLC)%3B contains Interpro domain(s) IPR002935 O-methyltransferase%2C family 3
Solyc02g093250	7.17	1.37	-2.3878	Caffeoyl-CoA O-methyltransferase (AHRD V1 **** A8IFQ7_SOLLC)%3B contains Interpro domain(s) IPR002935 O-methyltransferase%2C family 3
Solyc02g093580	6.59	2.25	-1.55035	Pectate lyase (AHRD V1 **** Q9M505_VITVI)%3B contains Interpro domain(s) IPR002022 Pectate lyase/Amb allergen
Solyc02g094000	78.26	6.67	-3.55252	Calmodulin-like protein (AHRD V1 ***- Q0VJ70_DATME)%3B contains Interpro domain(s) IPR011992 EF-Hand type
Solyc02g094180	4.48	1.34	-1.74127	Peroxidase 1 (AHRD V1 **** Q84UA9_ARTAN)%3B contains Interpro domain(s) IPR002016 Haem peroxidase%2C plant/fungal/bacterial
Solyc03g006290	1.54	5.78	1.90814	DUF599 family protein (AHRD V1 ***- Q8T1D5_DICDI)%3B contains Interpro domain(s) IPR006747 Protein of unknown function DUF599
Solyc03g007560	0.88	3.4	1.94996	Pre-mRNA-splicing factor CLF1 (AHRD V1 ***- C5JTS1_AJEDS)%3B contains Interpro domain(s) IPR003107 RNA-processing protein%2C HAT helix
Solyc03g013420	30.69	7.27	-2.07774	Unknown Protein (AHRD V1)
Solyc03g013590	2.75	82.38	4.90479	Unknown Protein (AHRD V1)
Solyc03g013610	0.7	19.33	4.78734	Ribosomal protein L32 (Fragment) (AHRD V1 *-*- D2CZU0_9SOLA)%3B contains Interpro domain(s) IPR002677 Ribosomal protein L32p
Solyc03g013620	1.33	5.61	2.07657	NADH-quinone oxidoreductase subunit L (AHRD V1 ***- NUOL_RHOCA)%3B contains Interpro domain(s) IPR018393 NADH-plastoquinone oxidoreductase%2C chain 5 subgroup
Solyc03g019700	83.17	26.99	-1.62364	Os02g0508100 protein (Fragment) (AHRD V1 ***- Q0E0Z9_ORYSJ)
Solyc03g020050	3.05	0.32	-3.25267	Proteinase inhibitor II (AHRD V1 ***- B3F0C1_TOBAC)%3B contains Interpro domain(s) IPR003465 Proteinase inhibitor I20%2C Pin2
Solyc03g025670	21.1	6.94	-1.60424	PAR-1c protein (AHRD V1 ***- Q43589_TOBAC)%3B contains Interpro domain(s) IPR009489 PAR1
Solyc03g025680	3	0.66	-2.18442	PAR-1c protein (AHRD V1 ***- Q43589_TOBAC)%3B contains Interpro domain(s) IPR009489 PAR1
Solyc03g026270	12.76	1.05	-3.60317	Ethylene-responsive transcription factor 4 (AHRD V1 *-** ERF78_ARATH)%3B contains Interpro domain(s) IPR001471 Pathogenesis-related transcriptional factor and ERF%2C DNA-binding
Solyc03g026280	51.03	2.66	-4.26185	CRT binding factor 2 (AHRD V1 *-*- B3TPN7_SOLHA)%3B contains Interpro domain(s) IPR001471 Pathogenesis-related transcriptional factor and ERF%2C DNA-binding
Solyc03g032170	3.36	0.36	-3.22239	Unknown Protein (AHRD V1)
Solyc03g033870	5.23	34.31	2.71375	Unknown Protein (AHRD V1)
Solyc03g034410	3.53	0.5	-2.81967	cDNA clone J100026I16 full insert sequence (AHRD V1 ***- B7FA06_ORYSJ)
Solyc03g043880	3.96	1.37	-1.53132	Branched-chain amino acid aminotransferase (AHRD V1 **** Q9SNY9_SOLTU)%3B contains Interpro domain(s) IPR005786 Branched-chain amino acid aminotransferase II
Solyc03g043940	3.45	11.17	1.69496	Unknown Protein (AHRD V1)
Solyc03g045120	4.19	1.15	-1.86532	Unknown Protein (AHRD V1)
Solyc03g046380	4.95	0.84	-2.55897	Seed maturation protein PM41 (AHRD V1 ***- Q9SWB2_SOYBN)
Solyc03g051690	0.83	7.74	3.22115	Unknown Protein (AHRD V1)
Solyc03g063030	4.4	13.02	1.56515	Amino acid transporter (AHRD V1 **** B9HLH9_POPTR)%3B contains Interpro domain(s) IPR013057 Amino acid transporter%2C transmembrane
Solyc03g063040	6.59	31.24	2.24504	Amino acid transporter (AHRD V1 **** B9HLH9_POPTR)%3B contains Interpro domain(s) IPR013057 Amino acid transporter%2C transmembrane
Solyc03g063450	2.81	10.23	1.86416	Proteasome subunit beta type (AHRD V1 *-*- D7LR41_ARALY)
Solyc03g063580	0.99	3.43	1.79271	Unknown Protein (AHRD V1)%3B contains Interpro domain(s) IPR012876 Protein of unknown function DUF1677%2C plant
Solyc03g064040	0	6.79		Unknown Protein (AHRD V1)
Solyc03g071650	2.89	8.25	1.51332	Os06g0207500 protein (Fragment) (AHRD V1 *-*- Q0DDQ9_ORYSJ)
Solyc03g078540	2.46	10.88	2.14495	Serine/threonine-protein phosphatase 7 long form homolog (AHRD V1 *--- PPP7L_ARATH)%3B contains Interpro domain(s) IPR019557 Aminotransferase-like%2C plant mobile domain
Solyc03g082520	9.82	1.05	-3.22533	Auxin responsive SAUR protein (AHRD V1 *-*- Q1SN26_MEDTR)%3B contains Interpro domain(s) IPR003676 Auxin responsive SAUR protein
Solyc03g082530	79.5	15.92	-2.32011	Auxin-responsive family protein (AHRD V1 ***- D7M515_ARALY)%3B contains Interpro domain(s) IPR003676 Auxin responsive SAUR protein
Solyc03g082880	22.31	69.56	1.64057	Unknown Protein (AHRD V1)
Solyc03g083670	0.51	4.69	3.20102	Unknown Protein (AHRD V1)
Solyc03g083920	4.32	51.91	3.58691	Protein FAR1-RELATED SEQUENCE 5 (AHRD V1 **-- FRS5_ARATH)%3B contains Interpro domain(s) IPR007527 Zinc finger%2C SWIM-type
Solyc03g093080	106.83	19.64	-2.44345	Xyloglucan endotransglucosylase/hydrolase 9 (AHRD V1 **** C0IRG8_9ERIC)%3B contains Interpro domain(s) IPR016455 Xyloglucan endotransglucosylase/hydrolase
Solyc03g093110	93.78	17.28	-2.44018	Xyloglucan endotransglucosylase/hydrolase 9 (AHRD V1 **** C0IRG8_9ERIC)%3B contains Interpro domain(s) IPR016455 Xyloglucan endotransglucosylase/hydrolase
Solyc03g093120	97.06	18.43	-2.39682	Xyloglucan endotransglucosylase/hydrolase 9 (AHRD V1 **** C0IRG8_9ERIC)%3B contains Interpro domain(s) IPR016455 Xyloglucan endotransglucosylase/hydrolase
Solyc03g093130	119.54	22.92	-2.38281	Xyloglucan endotransglucosylase/hydrolase 9 (AHRD V1 **** C0IRG8_9ERIC)%3B contains Interpro domain(s) IPR016455 Xyloglucan endotransglucosylase/hydrolase IPR008263 Glycoside hydrolase%2C family 16%2C active site
Solyc03g093560	88.98	30.68	-1.53618	Ethylene-responsive transcription factor 2 (AHRD V1 ***- B6U860_MAIZE)%3B contains Interpro domain(s) IPR001471 Pathogenesis-related transcriptional factor and ERF%2C DNA-binding
Solyc03g094160	20.6	7	-1.55722	Metacaspase (AHRD V1 ***- A8NU42_COPC7)%3B contains Interpro domain(s) IPR011600 Peptidase C14%2C caspase catalytic
Solyc03g096250	2.26	7.26	1.68365	Yippee zinc-binding-like protein (AHRD V1 **** C1FDK9_9CHLO)%3B contains Interpro domain(s) IPR004910 Yippee-like protein
Solyc03g096760	11.69	1.75	-2.73985	Unknown Protein (AHRD V1)
Solyc03g096770	31.09	3.82	-3.02481	Unknown Protein (AHRD V1)
Solyc03g096780	163.17	22.5	-2.85838	Unknown Protein (AHRD V1)
Solyc03g097050	54.34	5.1	-3.41345	Cellulose synthase-like protein (AHRD V1 **** B9IPJ4_POPTR); contains Interpro domain(s) IPR005150 Cellulose synthase
Solyc03g097100	8.33	1.55	-2.42605	Calmodulin (AHRD V1 ***- B6UHC3_MAIZE); contains Interpro domain(s) IPR003299 Flagellar calcium-binding protein (calflagin)
Solyc03g097500	3.17	0.61	-2.3776	Hydroxycinnamoyl CoA shikimate/quinate hydroxycinnamoyltransferase-like protein (AHRD V1 **-* B9IFG0_POPTR)%3B contains Interpro domain(s) IPR003480 Transferase
Solyc03g098010	4.61	0.28	-4.04127	Acid phosphatase (AHRD V1 **** B9XQU4_9BACT)%3B contains Interpro domain(s) IPR004843 Metallophosphoesterase
Solyc03g113430	6.36	0.52	-3.61244	Peptide transporter (AHRD V1 **-* A6YJX4_9MAGN); contains Interpro domain(s) IPR000109 TGF-beta receptor, type I/II extracellular region
Solyc03g113930	91.98	290.44	1.65885	class IV heat shock protein (AHRD V1 ***- B6T3F5_MAIZE)%3B contains Interpro domain(s) IPR002068 Heat shock protein Hsp20
Solyc03g114290	3.44	1.04	-1.72583	UPF0497 membrane protein At2g36330 (AHRD V1 *-*- U497A_ARATH)%3B contains Interpro domain(s) IPR006702 Uncharacterised protein family UPF0497%2C trans-membrane plant
Solyc03g114970	4.24	0.64	-2.72792	Nitrilase associated protein-like (Fragment) (AHRD V1 *--- Q1HEA6_MUSAC)
Solyc03g115500	7.29	2.19	-1.73499	Heparanase (AHRD V1 **** C9E7B7_ORYSI)%3B contains Interpro domain(s) IPR005199 Glycoside hydrolase family 79%2C N-terminal
Solyc03g115880	2.35	7.51	1.67615	Unknown Protein (AHRD V1)
Solyc03g116390	3.65	1.01	-1.85354	Late embryogenesis abundant protein (AHRD V1 ***- Q2QKE8_CATRO)
Solyc03g116960	0.61	3.35	2.45728	Unknown Protein (AHRD V1)
Solyc03g117210	10.42	3.31	-1.65445	Unknown Protein (AHRD V1)
Solyc03g118470	12.59	2.26	-2.47788	Diphosphoinositol polyphosphate phosphohydrolase 1 (AHRD V1 *-** C1BIE3_ONCMY); contains Interpro domain(s) IPR000086 NUDIX hydrolase domain
Solyc03g119250	19.47	3.72	-2.38788	Calmodulin-binding protein (AHRD V1 **** Q9FKL6_ARATH); contains Interpro domain(s) IPR012416 Calmodulin binding protein-like
Solyc03g120260	26.13	4.8	-2.4446	Coatomer beta&apos subunit (AHRD V1 ***- C4YSS2_CANAW); contains Interpro domain(s) IPR020472 G-protein beta WD-40 repeat, region
Solyc03g120590	2.15	31.04	3.85172	Peptide transporter 1 (AHRD V1 **-- Q7XAC3_VICFA); contains Interpro domain(s) IPR000109 TGF-beta receptor, type I/II extracellular region
Solyc03g121070	3	1.06	-1.5009	Hexokinase (AHRD V1 ***- Q8H0Q2_SOLLC)%3B contains Interpro domain(s) IPR019807 Hexokinase%2C conserved site IPR001312 Hexokinase
Solyc03g121620	66.86	12.48	-2.42153	Harpin-induced protein-like (Fragment) (AHRD V1 **-- D2CFH8_COFAR); contains Interpro domain(s) IPR010847 Harpin-induced 1
Solyc03g122340	10.93	1.63	-2.74535	lipoxygenase D (loxd)
Solyc03g123540	1.87	6.79	1.86037	class II heat shock protein (AHRD V1 ***- B6U175_MAIZE)%3B contains Interpro domain(s) IPR002068 Heat shock protein Hsp20
Solyc03g123620	4.81	0.34	-3.82243	Pectinesterase (AHRD V1 ***- B9GXZ7_POPTR)%3B contains Interpro domain(s) IPR000070 Pectinesterase%2C catalytic
Solyc03g124110	19.52	0.72	-4.76081	CRT binding factor 2 (AHRD V1 ***- B3TPN7_SOLHA); contains Interpro domain(s) IPR001471 Pathogenesis-related transcriptional factor and ERF, DNA-binding.Tandem repeat of Solyc03g026280
Solyc04g005480	124.11	38.12	-1.703	Unknown Protein (AHRD V1)
Solyc04g006970	5.37	1.43	-1.90891	Phosphoenolpyruvate carboxylase (AHRD V1 **** A6YM33_RICCO)%3B contains Interpro domain(s) IPR015813 Pyruvate/Phosphoenolpyruvate kinase%2C catalytic core
Solyc04g007500	107.81	29.14	-1.88742	RING finger protein (AHRD V1 ***- Q22V07_TETTH)%3B contains Interpro domain(s) IPR018957 Zinc finger%2C C3HC4 RING-type
Solyc04g007580	6.14	0.35	-4.13281	cDNA clone J100026I16 full insert sequence (AHRD V1 **-- B7FA06_ORYSJ)
Solyc04g007620	6.26	1.78	-1.81429	Predicted by genscan and genefinder (AHRD V1 ***- Q9ZU37_ARATH)
Solyc04g007960	1.88	5.8	1.62532	Calcium binding protein Caleosin (AHRD V1 **-* A8N0P5_COPC7)%3B contains Interpro domain(s) IPR007736 Caleosin related
Solyc04g008210	28.56	6.03	-2.24377	Xyloglucan endotransglucosylase/hydrolase 13 (AHRD V1 **** C0IRH2_ACTDE)%3B contains Interpro domain(s) IPR016455 Xyloglucan endotransglucosylase/hydrolase
Solyc04g009460	0.99	3.47	1.80944	Unknown Protein (AHRD V1)
Solyc04g009480	24.51	8.41	-1.54319	Unknown Protein (AHRD V1)
Solyc04g011390	5.89	1.82	-1.69433	Histone H4 (AHRD V1 ***- B6T0P4_MAIZE)%3B contains Interpro domain(s) IPR001951 Histone H4
Solyc04g011450	36.51	273.43	2.90481	Heat shock cognate protein 2 (AHRD V1 ***- B6SZ69_MAIZE)
Solyc04g014290	8	1.68	-2.25154	Unknown Protein (AHRD V1)
Solyc04g014310	4.99	0.21	-4.57058	Unknown Protein (AHRD V1)
Solyc04g014320	7.27	0.53	-3.77789	Unknown Protein (AHRD V1)
Solyc04g014330	7.25	0.91	-2.99404	Unknown Protein (AHRD V1)
Solyc04g014350	17.23	1.21	-3.83184	Unknown Protein (AHRD V1)
Solyc04g014610	0.69	12.41	4.16876	Armadillo repeat-containing protein 7 (AHRD V1 **-- ARMC7_MOUSE); contains Interpro domain(s) IPR011989 Armadillo-like helical
Solyc04g015140	16.62	5.67	-1.5515	Unknown Protein (AHRD V1)
Solyc04g015360	37.4	4.8	-2.96193	GATA transcription factor 9 (AHRD V1 *-*- B6STZ1_MAIZE); contains Interpro domain(s) IPR000679 Zinc finger, GATA-type
Solyc04g015560	1.48	6.83	2.20629	Beta-D-glucosidase (AHRD V1 ***- Q7XAS3_GOSHI); contains Interpro domain(s) IPR001764 Glycoside hydrolase, family 3, N-terminal
Solyc04g016000	5.78	1.88	-1.62034	Heat stress transcription factor (AHRD V1 ***- D4QAU8_CARPA)%3B contains Interpro domain(s) IPR000232 Heat shock factor (HSF)-type%2C DNA-binding
Solyc04g018140	0.67	4.07	2.6028	Unknown Protein (AHRD V1)
Solyc04g024560	0	3.35		Ycf2 (AHRD V1 ***- D2KLP5_OLEEU)%3B contains Interpro domain(s) IPR008543 Chloroplast Ycf2
Solyc04g025040	13.69	3.6	-1.92705	Unknown Protein (AHRD V1)
Solyc04g025570	2.87	8.38	1.5459	Unknown Protein (AHRD V1)
Solyc04g025600	6.85	19.68	1.52255	Kinase family protein (AHRD V1 *-*- D7M6L5_ARALY)
Solyc04g026230	1.35	5.15	1.93161	Kinase like protein (AHRD V1 ***- O23334_ARATH)%3B contains Interpro domain(s) IPR015783 ATMRK serine/threonine protein kinase-like
Solyc04g039750	0.59	4.78	3.01822	Unknown Protein (AHRD V1)
Solyc04g039850	0.17	5.98	5.13654	ATP synthase subunit beta chloroplastic (AHRD V1 ***- Q9TMV1_9LILI); contains Interpro domain(s) IPR005722 ATPase, F1 complex, beta subunit
Solyc04g045550	0	5.03		Ycf1 (Fragment) (AHRD V1 ***- A2T912_9MAGN); contains Interpro domain(s) IPR008896 Ycf1
Solyc04g049240	3.17	20.98	2.72646	Unknown Protein (AHRD V1)
Solyc04g050600	3.64	20.5	2.49361	Unknown Protein (AHRD V1); contains Interpro domain(s) IPR004332 Transposase, MuDR, plant
Solyc04g050820	0.34	3.56	3.38827	Inositol-3-phosphate synthase (AHRD V1 ***- B6T9P4_MAIZE)%3B contains Interpro domain(s) IPR002587 Myo-inositol-1-phosphate synthase
Solyc04g051300	0.7	3.06	2.1281	Unknown Protein (AHRD V1)
Solyc04g051720	1.12	27.45	4.61524	Genomic DNA chromosome 5 P1 clone MXK3 (AHRD V1 ***- Q9LV95_ARATH)
Solyc04g054230	7.39	40.63	2.4589	Unknown Protein (AHRD V1)
Solyc04g058100	3.62	0.84	-2.10753	Type 2 metallothionein (AHRD V1 ***- B3VKV5_SOLNI)%3B contains Interpro domain(s) IPR000347 Plant metallothionein%2C family 15
Solyc04g064580	15.23	1.88	-3.01811	Unknown Protein (AHRD V1)
Solyc04g071090	15.96	2.07	-2.94676	Unknown Protein (AHRD V1)
Solyc04g071100	21.69	4.06	-2.41748	Unknown Protein (AHRD V1)
Solyc04g071480	74.17	17.15	-2.11263	Exocyst subunit Exo70-interacting protein Roh1 (Fragment) (AHRD V1 *-*- C1IJU1_TOBAC); contains Interpro domain(s) IPR008511 Protein of unknown function DUF793
Solyc04g071780	3.44	0.98	-1.81155	Cytochrome P450
Solyc04g071900	4.28	0.91	-2.23367	Peroxidase (AHRD V1 **** Q94IQ1_TOBAC)%3B contains Interpro domain(s) IPR002016 Haem peroxidase%2C plant/fungal/bacterial
Solyc04g072160	15.69	49.83	1.66717	Prostaglandin E synthase 3 (AHRD V1 **-- B4FLE3_MAIZE)%3B contains Interpro domain(s) IPR017447 CS
Solyc04g072900	54.06	18.08	-1.58017	Ethylene responsive transcription factor 2b (AHRD V1 *-*- C0J9I6_9ROSA)%3B contains Interpro domain(s) IPR001471 Pathogenesis-related transcriptional factor and ERF%2C DNA-binding
Solyc04g074410	32.52	11.49	-1.50095	Os06g0220000 protein (Fragment) (AHRD V1 ***- Q0DDJ2_ORYSJ)%3B contains Interpro domain(s) IPR006766 Phosphate-induced protein 1 conserved region
Solyc04g074420	16.61	0.95	-4.12798	Phi-1 protein (Fragment) (AHRD V1 **-- Q4LAX0_CAPCH)%3B contains Interpro domain(s) IPR006766 Phosphate-induced protein 1 conserved region
Solyc04g074430	21.84	7.09	-1.62312	Phi-1 protein (Fragment) (AHRD V1 *-*- Q4LAX0_CAPCH)%3B contains Interpro domain(s) IPR006766 Phosphate-induced protein 1 conserved region
Solyc04g074440	65.36	15	-2.12345	Os06g0220000 protein (Fragment) (AHRD V1 ***- Q0DDJ2_ORYSJ)%3B contains Interpro domain(s) IPR006766 Phosphate-induced protein 1 conserved region
Solyc04g074450	146.17	33.6	-2.12111	Phi-1 protein (Fragment) (AHRD V1 ***- Q4LAX0_CAPCH); contains Interpro domain(s) IPR006766 Phosphate-induced protein 1 conserved region
Solyc04g074830	16.15	5.55	-1.54097	At4g40080-like protein (Fragment) (AHRD V1 ***- B3SK93_ARALY)%3B contains Interpro domain(s) IPR013809 Epsin-like%2C N-terminal
Solyc04g077020	155.94	44.34	-1.81431	Tubulin alpha-3 chain (AHRD V1 ***- B6SPX4_MAIZE)%3B contains Interpro domain(s) IPR002452 Alpha tubulin
Solyc04g077050	6.39	1.91	-1.74224	Amino acid permease 6 (AHRD V1 **** Q7Y076_BRANA)%3B contains Interpro domain(s) IPR013057 Amino acid transporter%2C transmembrane
Solyc04g077980	42.39	4.83	-3.13363	Zinc-finger protein (AHRD V1 ***- Q40899_PETHY)%3B contains Interpro domain(s) IPR007087 Zinc finger%2C C2H2-type
Solyc04g078450	4.02	0.3	-3.74416	Unknown Protein (AHRD V1)
Solyc04g078460	10.86	3.65	-1.57306	N(4)-(Beta-N-acetylglucosaminyl)-L-asparaginase (AHRD V1 **** ASPG_ELIMR)%3B contains Interpro domain(s) IPR000246 Peptidase T2%2C asparaginase 2
Solyc04g078570	0.01	9.63	9.91139	Unknown Protein (AHRD V1); contains Interpro domain(s) IPR004332 Transposase, MuDR, plant
Solyc04g079660	5.8	1.24	-2.22571	Cytochrome P450 (AHRD V1 ***- B9NBP7_POPTR); contains Interpro domain(s) IPR002401 Cytochrome P450, E-class, group I
Solyc04g081000	0.57	4.53	2.99048	MADS box transcription factor (AHRD V1 ***- Q8L5F5_DAUCA)%3B contains Interpro domain(s) IPR002100 Transcription factor%2C MADS-box IPR002487 Transcription factor%2C K-box
Solyc04g081290	3.75	0.76	-2.30282	Lysine decarboxylase-like protein (AHRD V1 **-- B6T4M5_MAIZE)%3B contains Interpro domain(s) IPR005269 Conserved hypothetical protein CHP00730
Solyc04g081490	12.29	2.71	-2.18112	Tubulin beta-1 chain (AHRD V1 ***- D7KT68_ARALY)%3B contains Interpro domain(s) IPR002453 Beta tubulin
Solyc04g082120	3.44	0.71	-2.27652	Prolyl endopeptidase (AHRD V1 **** B6U134_MAIZE)%3B contains Interpro domain(s) IPR002470 Peptidase S9A%2C prolyl oligopeptidase
Solyc04g082960	14.14	4.71	-1.58598	TMV response-related protein (AHRD V1 *--- B6UGH4_MAIZE)
Solyc05g005320	7.05	1.67	-2.07778	Unknown Protein (AHRD V1)
Solyc05g005610	1.44	4.6	1.67557	SAM domain and HD domain-containing protein 1 (AHRD V1 ***- SAMH1_BOVIN)
Solyc05g006390	129.84	42.62	-1.60713	Unknown Protein (AHRD V1)
Solyc05g007140	18.1	4.4	-2.04041	Receptor-like protein kinase At3g21340 (AHRD V1 **** RLK6_ARATH); contains Interpro domain(s) IPR002290 Serine/threonine protein kinase
Solyc05g007470	6.72	1.04	-2.69188	AAA-ATPase (AHRD V1 **-* C3TX92_BRASY); contains Interpro domain(s) IPR003959 ATPase, AAA-type, core
Solyc05g008220	6.15	2.17	-1.50289	Unknown Protein (AHRD V1)
Solyc05g008820	17.99	5.11	-1.8158	Lipid phosphate phosphatase 3 (AHRD V1 **** B6SSC1_MAIZE)%3B contains Interpro domain(s) IPR000326 Phosphatidic acid phosphatase type 2/haloperoxidase
Solyc05g009070	5.24	1.37	-1.93539	Integrin-linked kinase-associated serine/threonine phosphatase 2C (AHRD V1 **** ILKAP_BOVIN)%3B contains Interpro domain(s) IPR015655 Protein phosphatase 2C
Solyc05g009790	4.55	1.37	-1.73169	Transcription factor (AHRD V1 *-** D6MKM9_9ASPA)%3B contains Interpro domain(s) IPR003340 Transcriptional factor B3
Solyc05g010760	0.32	14.21	5.47269	Unknown Protein (AHRD V1)
Solyc05g014480	16.12	4.57	-1.81859	Glyceraldehyde-3-phosphate dehydrogenase (AHRD V1 ***- G3P_ATRNU)%3B contains Interpro domain(s) IPR000173 Glyceraldehyde 3-phosphate dehydrogenase
Solyc05g015180	0.87	8.04	3.20811	Serine/threonine-protein phosphatase 7 long form homolog (AHRD V1 -**- PPP7L_ARATH); contains Interpro domain(s) IPR019557 Aminotransferase-like, plant mobile domain
Solyc05g015800	2.14	27.73	3.69576	Acetyl coenzyme A cis-3-hexen-1-ol acetyl transferase (AHRD V1 **-* Q9SRQ2_ARATH); contains Interpro domain(s) IPR003480 Transferase
Solyc05g016120	14.82	62.52	2.07677	Photosystem Q(B) protein (AHRD V1 ***- Q33128_SOLNI); contains Interpro domain(s) IPR000484 Photosynthetic reaction centre, L/M
Solyc05g016220	0.09	7.12	6.30581	Ycf1 (AHRD V1 ***- D2KLR1_OLEEU); contains Interpro domain(s) IPR008896 Ycf1
Solyc05g021180	3.92	0.13	-4.91427	Unknown Protein (AHRD V1)
Solyc05g021540	0.68	4.92	2.85505	Unknown Protein (AHRD V1)
Solyc05g021550	0.85	3.3	1.95693	Sister-chromatide cohesion protein 3 (AHRD V1 ***- D7M8Q0_ARALY)
Solyc05g021560	0.5	4.22	3.07724	Sister-chromatide cohesion protein 3 (AHRD V1 ***- D7LHE4_ARALY)
Solyc05g021570	0.54	3.17	2.55345	Alcohol dehydrogenase 2 (AHRD V1 ***- Q84UY3_PETHY)
Solyc05g023730	1.05	39.72	5.2414	50S ribosomal protein L2 (AHRD V1 ***- D5FHC8_PHODC); contains Interpro domain(s) IPR005880 Ribosomal protein L2, bacterial-type
Solyc05g024120	1	4.32	2.11103	Vacuolar protein sorting-associated protein 33 homolog (AHRD V1 ***- VPS33_ARATH)
Solyc05g024380	1.1	4.6	2.06413	Unknown Protein (AHRD V1)
Solyc05g024390	0.08	3.47	5.43879	Serine/threonine-protein phosphatase 7 long form homolog (AHRD V1 **-- PPP7L_ARATH)%3B contains Interpro domain(s) IPR019557 Aminotransferase-like%2C plant mobile domain
Solyc05g026460	1.46	4.96	1.76437	Unknown Protein (AHRD V1)
Solyc05g039990	0.9	4.82	2.42104	Unknown Protein (AHRD V1)
Solyc05g041360	0.29	3.06	3.39941	Maturase K (AHRD V1 ***- Q70D35_9SOLA)%3B contains Interpro domain(s) IPR002866 Maturase%2C MatK%2C N-terminal
Solyc05g041800	0.66	9.75	3.88486	Unknown Protein (AHRD V1)
Solyc05g044620	116.57	38.49	-1.59864	Unknown Protein (AHRD V1)
Solyc05g045930	0	4.97		Cytochrome c oxidase subunit 2 (AHRD V1 **** B9T9N2_RICCO)%3B contains Interpro domain(s) IPR011759 Cytochrome C oxidase subunit II%2C transmembrane region
Solyc05g046180	7.31	2.21	-1.72583	Unknown Protein (AHRD V1)
Solyc05g047440	1.26	8.64	2.77761	Ycf1 (Fragment) (AHRD V1 ***- A6Y9X6_HAMJA); contains Interpro domain(s) IPR008896 Ycf1
Solyc05g047670	0	35.15		Ycf2 (AHRD V1 *-*- A6YA57_9MAGN); contains Interpro domain(s) IPR008543 Chloroplast Ycf2
Solyc05g047740	22.04	74.03	1.74799	Unknown Protein (AHRD V1)
Solyc05g051400	33.85	7.02	-2.26961	Mitochondrial 2-oxoglutarate/malate carrier protein (AHRD V1 **** B6TRY7_MAIZE); contains Interpro domain(s) IPR001993 Mitochondrial substrate carrier
Solyc05g051850	3.66	15.54	2.08607	putative myo-inositol-1-phosphatase
Solyc05g052550	234.64	48.64	-2.27023	Zinc finger CCCH domain-containing protein 29 (AHRD V1 ***- C3H29_ARATH)
Solyc05g052560	223.65	56.67	-1.98059	Unknown Protein (AHRD V1)
Solyc05g052570	104.97	33.2	-1.66072	Zinc finger CCCH domain-containing protein 66 (AHRD V1 ***- C3H66_ARATH)%3B contains Interpro domain(s) IPR002110 Ankyrin
Solyc05g052660	3.87	0.51	-2.92376	Unknown Protein (AHRD V1)
Solyc05g052680	3.04	0.62	-2.29373	Hydroxycinnamoyl transferase (AHRD V1 **-* D2XJ64_9MAGN)%3B contains Interpro domain(s) IPR003480 Transferase
Solyc05g053060	15.4	3.54	-2.12111	Unknown Protein (AHRD V1)
Solyc05g053550	21.28	74.81	1.81373	Chalcone synthase (AHRD V1 ***- C5IWS6_NICAL)%3B contains Interpro domain(s) IPR011141 Polyketide synthase%2C type III
Solyc05g054250	3.46	0.97	-1.83472	Heavy metal-associated domain containing protein expressed (AHRD V1 *-*- Q2QXS5_ORYSJ)%3B contains Interpro domain(s) IPR006121 Heavy metal transport/detoxification protein
Solyc05g055570	1.31	4.53	1.78994	Zinc finger family protein (AHRD V1 ***- D7LCM9_ARALY)
Solyc05g056170	3.23	1.01	-1.67718	Phenylalanine ammonia-lyase (AHRD V1 **** Q50EX7_PETHY)%3B contains Interpro domain(s) IPR005922 Phenylalanine ammonia-lyase
Solyc06g005470	3.18	0.22	-3.85345	Metallothionein-like protein type 2 (AHRD V1 --*- MT2Z_SOLLC)%3B contains Interpro domain(s) IPR000347 Plant metallothionein%2C family 15
Solyc06g007190	6.01	0.91	-2.72343	Integrin-linked kinase-associated serine/threonine phosphatase 2C (AHRD V1 **** ILKAP_MOUSE); contains Interpro domain(s) IPR015655 Protein phosphatase 2C
Solyc06g007970	127.71	20.3	-2.65332	Male sterility 5 family protein (Fragment) (AHRD V1 *--- B1Q393_BRAOT); contains Interpro domain(s) IPR011990 Tetratricopeptide-like helical
Solyc06g009200	4.63	0.96	-2.26991	Polygalacturonase (AHRD V1 ***- Q2M4X6_LILLO)%3B contains Interpro domain(s) IPR000743 Glycoside hydrolase%2C family 28
Solyc06g009890	1.87	9.75	2.38236	Unknown Protein (AHRD V1)
Solyc06g010170	0.61	3.12	2.35466	Lysine ketoglutarate reductase trans-splicing related 1 (AHRD V1 ***- B6TPP1_MAIZE)%3B contains Interpro domain(s) IPR007877 Protein of unknown function DUF707
Solyc06g010240	2.29	7.66	1.742	Unknown Protein (AHRD V1)
Solyc06g011470	6.84	1.25	-2.45207	Unknown Protein (AHRD V1)
Solyc06g011510	0.2	8.79	5.45779	40S ribosomal protein S23 (AHRD V1 ***- B6TI93_MAIZE); contains Interpro domain(s) IPR006032 Ribosomal protein S12/S23
Solyc06g030470	43.84	6.97	-2.65302	Auxin-regulated protein (AHRD V1 ***- Q945F5_SOLLC); contains Interpro domain(s) IPR010369 Protein of unknown function DUF966
Solyc06g033850	42.66	10.07	-2.08282	Dehydration-responsive element-binding protein 2D (AHRD V1 *-*- DRE2D_ARATH)
Solyc06g034060	0.33	4.01	3.60306	Unknown Protein (AHRD V1)
Solyc06g034070	0.38	3.2	3.074	Helicase-like protein (AHRD V1 *-*- Q5VR06_ORYSJ)%3B contains Interpro domain(s) IPR010285 Protein of unknown function DUF889%2C eukaryote
Solyc06g035600	2.44	7.98	1.70951	Pentatricopeptide repeat-containing protein (AHRD V1 ***- D7KL14_ARALY)%3B contains Interpro domain(s) IPR008991 Translation protein SH3-like
Solyc06g035940	39.74	2.89	-3.78145	Homeobox-leucine zipper protein PROTODERMAL FACTOR 2 (AHRD V1 **** PDF2_ARATH); contains Interpro domain(s) IPR002913 Lipid-binding START
Solyc06g043020	0	4.67		ORF137 (AHRD V1 *-*- A4QMB2_PINKO)
Solyc06g043080	22.71	86.59	1.93087	Disease resistance-responsive family protein (AHRD V1 ***- D7L4A6_ARALY)
Solyc06g048420	4.01	11.47	1.51619	Superoxide dismutase (AHRD V1 **** Q7YK44_SOLLC)%3B contains Interpro domain(s) IPR001189 Manganese/iron superoxide dismutase
Solyc06g049020	40.52	11.01	-1.87982	Sorghum bicolor protein targeted either to mitochondria or chloroplast proteins T50848 (AHRD V1 ***- C7IVU8_9POAL)
Solyc06g050270	1.26	5.95	2.23947	CBL-interacting protein kinase 13 (AHRD V1 **** C4P7W2_VITVI); contains Interpro domain(s) IPR002290 Serine/threonine protein kinase
Solyc06g050440	7.93	2.74	-1.53314	Peroxidase (AHRD V1 ***- Q9XIV9_TOBAC)%3B contains Interpro domain(s) IPR002016 Haem peroxidase%2C plant/fungal/bacterial
Solyc06g050630	10.88	2.11	-2.36636	Prephenate dehydrogenase family protein (AHRD V1 ***- D7KDI5_ARALY); contains Interpro domain(s) IPR016040 NAD(P)-binding domain
Solyc06g050650	8.17	28.55	1.80508	Serine/threonine-protein phosphatase 7 long form homolog (AHRD V1 *--- PPP7L_ARATH)%3B contains Interpro domain(s) IPR019557 Aminotransferase-like%2C plant mobile domain
Solyc06g050660	2.06	25.82	3.64777	Unknown Protein (AHRD V1)
Solyc06g052000	0.13	3.55	4.77124	Serine-threonine kinase receptor-associated protein (AHRD V1 ***- B6T3R6_MAIZE)%3B contains Interpro domain(s) IPR011046 WD40 repeat-like
Solyc06g052090	55.21	12.91	-2.09644	U1 small nuclear ribonucleoprotein A (AHRD V1 *--- SNRPA_DROME); contains Interpro domain(s) IPR012677 Nucleotide-binding, alpha-beta plait
Solyc06g052100	29.78	9.31	-1.67749	U1 small nuclear ribonucleoprotein A (AHRD V1 *--- SNRPA_DROME)%3B contains Interpro domain(s) IPR012677 Nucleotide-binding%2C alpha-beta plait
Solyc06g052140	11.15	3.01	-1.88921	Senescence-associated protein DIN1 (AHRD V1 *--- B6U016_MAIZE)%3B contains Interpro domain(s) IPR001763 Rhodanese-like
Solyc06g054620	3.3	0.6	-2.45943	Zinc finger CCCH domain-containing protein 34 (AHRD V1 ***- C3H34_ARATH)%3B contains Interpro domain(s) IPR000571 Zinc finger%2C CCCH-type
Solyc06g059870	15.73	2.76	-2.51078	Unknown Protein (AHRD V1)
Solyc06g060690	8.51	1.61	-2.4021	Receptor-like protein kinase At5g59670 (AHRD V1 **** RLK7_ARATH); contains Interpro domain(s) IPR002290 Serine/threonine protein kinase
Solyc06g060840	59.74	5.01	-3.57581	Oleosin (AHRD V1 ***- Q2TM28_COFCA); contains Interpro domain(s) IPR000136 Oleosin
Solyc06g062540	5.95	0.14	-5.40939	Phosphatase (AHRD V1 ***- D2V497_NAEGR)%3B contains Interpro domain(s) IPR016965 Pyridoxal phosphate phosphatase%2C PHOSPHO2
Solyc06g062560	3.83	0		Phosphatase (AHRD V1 ***- D2V497_NAEGR)%3B contains Interpro domain(s) IPR016965 Pyridoxal phosphate phosphatase%2C PHOSPHO2
Solyc06g062640	0	3.49		Unknown Protein (AHRD V1)
Solyc06g065900	47.4	15.36	-1.62571	Serine-rich protein (AHRD V1 ***- Q8L8M8_ARATH)
Solyc06g065950	22.13	7.26	-1.60796	Vesicle-associated membrane protein 7C (AHRD V1 **-- D7MAR2_ARALY)%3B contains Interpro domain(s) IPR001388 Synaptobrevin
Solyc06g066770	11.58	2.83	-2.03276	Kelch repeat-containing F-box family protein (AHRD V1 ***- D7KDI0_ARALY)%3B contains Interpro domain(s) IPR015915 Kelch-type beta propeller
Solyc06g066800	9.44	2.01	-2.23159	Glycosyl transferase family 8 (AHRD V1 **-- B8HXH4_CYAP4)
Solyc06g068260	0.76	3.62	2.25192	1-aminocyclopropane-1-carboxylate oxidase 1 (AHRD V1 **-- ACCO1_ORYSI)%3B contains Interpro domain(s) IPR005123 Oxoglutarate and iron-dependent oxygenase
Solyc06g071780	12.56	3.31	-1.92393	Protein DEHYDRATION-INDUCED 19 homolog 5 (AHRD V1 ***- DI195_ORYSJ)%3B contains Interpro domain(s) IPR008598 Drought induced 19
Solyc06g074030	85.79	25.14	-1.77082	CCR4-NOT transcription complex subunit 7 (AHRD V1 ***- B4FG48_MAIZE)%3B contains Interpro domain(s) IPR006941 Ribonuclease CAF1
Solyc06g074470	0.82	4.5	2.45623	Unknown Protein (AHRD V1)
Solyc06g074530	4.98	1.75	-1.50879	Prephenate dehydratase (AHRD V1 **** Q6JJ29_IPOTF)%3B contains Interpro domain(s) IPR001086 Prephenate dehydratase
Solyc06g074560	2.36	7.56	1.6796	Unknown Protein (AHRD V1)
Solyc06g074770	1.05	3.01	1.51937	Ubiquitin conjugation factor E4 (AHRD V1 **** A8NR84_COPC7)%3B contains Interpro domain(s) IPR019474 Ubiquitin conjugation factor E4%2C core
Solyc06g075170	8.01	2.44	-1.71492	Arabidopsis thaliana genomic DNA chromosome 5 P1 clone MOK16 (AHRD V1 ***- Q9LYW2_ARATH)%3B contains Interpro domain(s) IPR007608 Protein of unknown function DUF584
Solyc06g075690	8.32	1.56	-2.41504	Auxin-regulated protein (AHRD V1 ***- Q945F5_SOLLC)%3B contains Interpro domain(s) IPR010369 Protein of unknown function DUF966
Solyc06g075780	154.03	51.54	-1.57945	Cys2/His2 zinc-finger transcription factor (AHRD V1 **** Q4U318_SILLA)%3B contains Interpro domain(s) IPR007087 Zinc finger%2C C2H2-type
Solyc06g076080	6.29	1.58	-1.99314	Unknown Protein (AHRD V1)
Solyc06g076510	10.16	55.49	2.44933	Phosphoserine phosphatase (AHRD V1 **** B6SU38_MAIZE)%3B contains Interpro domain(s) IPR004469 Phosphoserine phosphatase SerB
Solyc06g076580	63.52	352.23	2.47123	Unknown Protein (AHRD V1)
Solyc06g082240	4.2	0.91	-2.20645	Laccase-13 (AHRD V1 ***- D7LZX9_ARALY)%3B contains Interpro domain(s) IPR017761 Laccase
Solyc06g082410	1.58	4.61	1.54484	Nodulin-like protein (AHRD V1 ***- B6SP54_MAIZE)%3B contains Interpro domain(s) IPR016196 Major facilitator superfamily%2C general substrate transporter
Solyc06g082560	1.47	5.6	1.92961	ClpB chaperone (AHRD V1 ***- D6QXI5_TRYCR)%3B contains Interpro domain(s) IPR013093 ATPase associated with various cellular activities%2C AAA-2
Solyc06g083470	4.3	0.04	-6.74819	Tropinone reductase-like protein 16 (AHRD V1 **-- B2BXZ1_9BRAS)%3B contains Interpro domain(s) IPR002347 Glucose/ribitol dehydrogenase
Solyc06g083480	42.71	10.4	-2.03799	Short chain alcohol dehydrogenase-like (AHRD V1 **-* Q8LFZ4_ARATH)%3B contains Interpro domain(s) IPR002347 Glucose/ribitol dehydrogenase
Solyc06g083490	107.08	16.51	-2.69728	Tropinone reductase-like protein 16 (AHRD V1 **-- B2BXZ1_9BRAS)%3B contains Interpro domain(s) IPR002347 Glucose/ribitol dehydrogenase
Solyc06g084430	4.96	0.14	-5.14684	Histone H2A (AHRD V1 ***- A5BCX3_VITVI)%3B contains Interpro domain(s) IPR002119 Histone H2A
Solyc07g005180	3.68	1.2	-1.61667	Unknown Protein (AHRD V1)%3B contains Interpro domain(s) IPR010471 Protein of unknown function DUF1068
Solyc07g006220	49.83	9.78	-2.34911	UDP-D-glucuronate 4-epimerase 1 (AHRD V1 **** D7MBW0_ARALY)%3B contains Interpro domain(s) IPR016040 NAD(P)-binding domain
Solyc07g006410	4	1.37	-1.54582	Unknown Protein (AHRD V1)
Solyc07g006800	3.41	0.86	-1.98736	UDP-glucosyltransferase HvUGT5876 (AHRD V1 **** D3WYW1_HORVD)%3B contains Interpro domain(s) IPR002213 UDP-glucuronosyl/UDP-glucosyltransferase
Solyc07g008110	17.92	6.02	-1.57374	Blue copper protein (Fragment) (AHRD V1 *--- O82576_MAIZE)%3B contains Interpro domain(s) IPR003245 Plastocyanin-like
Solyc07g008120	9.1	3.06	-1.57233	Blue copper protein (Fragment) (AHRD V1 *--- O82576_MAIZE)%3B contains Interpro domain(s) IPR003245 Plastocyanin-like
Solyc07g009450	8.19	25.06	1.61345	Unknown Protein (AHRD V1)
Solyc07g009500	494	94.14	-2.39163	Chitinase (AHRD V1 ***- P93327_MEDTR)%3B contains Interpro domain(s) IPR001002 Chitin-binding%2C type 1
Solyc07g009510	130.87	20.85	-2.65002	Chitinase (AHRD V1 ***- P93327_MEDTR)%3B contains Interpro domain(s) IPR001002 Chitin-binding%2C type 1
Solyc07g009530	1044.56	236.96	-2.14018	Chitinase (AHRD V1 ***- Q8MD06_LEUGL)%3B contains Interpro domain(s) IPR001002 Chitin-binding%2C type 1
Solyc07g014710	1.69	11.25	2.73483	Serine/threonine-protein phosphatase 7 long form homolog (AHRD V1 **-- PPP7L_ARATH)%3B contains Interpro domain(s) IPR019557 Aminotransferase-like%2C plant mobile domain
Solyc07g017670	2.97	9.03	1.60426	Lysine ketoglutarate reductase/saccharopine dehydrogenase (AHRD V1 ***- D8WKY4_TRITU)
Solyc07g017930	0.24	9.57	5.31741	Unknown Protein (AHRD V1)
Solyc07g017980	8.87	3	-1.56397	Unknown Protein (AHRD V1)
Solyc07g018040	1.21	3.95	1.70685	Unknown Protein (AHRD V1)
Solyc07g026630	4.49	0.98	-2.19586	Unknown Protein (AHRD V1)
Solyc07g039600	7.18	0		Unknown Protein (AHRD V1)
Solyc07g040960	123.96	17.85	-2.79588	Os07g0175100 protein (Fragment) (AHRD V1 *--- Q0D898_ORYSJ)
Solyc07g041680	0.19	5.69	4.90436	Hypothetical chloroplast RF1 (AHRD V1 ***- D7P347_SYZCU)
Solyc07g042120	6.43	25.99	2.01507	Serine/threonine-protein phosphatase 7 long form homolog (AHRD V1 **-- PPP7L_ARATH)%3B contains Interpro domain(s) IPR019557 Aminotransferase-like%2C plant mobile domain
Solyc07g042480	1.41	5.92	2.0699	Unknown Protein (AHRD V1)
Solyc07g042840	6.45	32.19	2.31924	60S ribosomal protein L14 (AHRD V1 ***- D7MEJ2_ARALY)%3B contains Interpro domain(s) IPR002784 Ribosomal protein L14
Solyc07g043140	2.66	17	2.67604	Unknown Protein (AHRD V1)
Solyc07g047680	6.2	1.01	-2.61791	F-box protein GID2 (AHRD V1 *-*- B6SU06_MAIZE)%3B contains Interpro domain(s) IPR001810 Cyclin-like F-box
Solyc07g048040	2.22	26.95	3.60165	C2 domain-containing protein (AHRD V1 ***- D7MKI6_ARALY)%3B contains Interpro domain(s) IPR000008 C2 calcium-dependent membrane targeting
Solyc07g049140	11478.3	49.92	-7.84508	Metallocarboxypeptidase inhibitor (AHRD V1 ***- O24639_SOLTU)%3B contains Interpro domain(s) IPR009632 Putative metallocarboxypeptidase inhibitor
Solyc07g049200	24.46	5	-2.29042	Unknown Protein (AHRD V1)
Solyc07g049360	146.21	47.36	-1.6263	Small ubiquitin-related modifier 2 (AHRD V1 ***- C3KI25_ANOFI)%3B contains Interpro domain(s) IPR000626 Ubiquitin
Solyc07g049560	2.95	9.56	1.6963	Tyrosine phosphatase family protein (AHRD V1 **** B8N9Z8_ASPFN)%3B contains Interpro domain(s) IPR020428 Protein-tyrosine phosphatase%2C dual specificity phosphatase%2C eukaryotic
Solyc07g049690	16.65	2.37	-2.81256	Cytochrome P450
Solyc07g049690	16.65	2.37	-2.81256	Cytochrome P450
Solyc07g049700	0.5	5.45	3.44626	Cc-nbs-lrr%2C resistance protein
Solyc07g051880	16.61	1.92	-3.11287	Protein serine/threonine kinase (AHRD V1 ***- D3BP85_POLPA)%3B contains Interpro domain(s) IPR002290 Serine/threonine protein kinase
Solyc07g051930	1.28	8.11	2.66356	Protein serine/threonine kinase (AHRD V1 **** D3BP85_POLPA)%3B contains Interpro domain(s) IPR002290 Serine/threonine protein kinase
Solyc07g052230	9.43	0.02	-8.88111	Laccase-22 (AHRD V1 **-- LAC22_ORYSJ)%3B contains Interpro domain(s) IPR001117 Multicopper oxidase%2C type 1
Solyc07g052250	7.49	1.07	-2.80735	Unknown Protein (AHRD V1)
Solyc07g052340	1.08	3.07	1.50721	Exosome complex exonuclease RRP6-like protein (AHRD V1 *--- D0MWN1_PHYIN)%3B contains Interpro domain(s) IPR002562 3'-5' exonuclease
Solyc07g052380	5.95	1.86	-1.67759	Multidrug resistance protein mdtK (AHRD V1 **-- MDTK_YERP3)%3B contains Interpro domain(s) IPR002528 Multi antimicrobial extrusion protein MatE
Solyc07g052430	26.85	8.82	-1.60607	Transmembrane protein 97 (AHRD V1 *-*- TMM97_HUMAN)%3B contains Interpro domain(s) IPR016964 Transmembrane protein 97%2C predicted
Solyc07g052470	133.08	10.66	-3.64201	Syntaxin (AHRD V1 ***- Q6X9V9_HORVD)%3B contains Interpro domain(s) IPR010989 t-SNARE
Solyc07g052670	1.6	6.14	1.94017	Transcription factor (Fragment) (AHRD V1 **** D6MKL1_9ASPA)%3B contains Interpro domain(s) IPR011598 Helix-loop-helix DNA-binding
Solyc07g052870	1.54	4.45	1.53087	Storekeeper protein (AHRD V1 ***- Q94IK2_SOLTU)
Solyc07g052990	94.54	10.37	-3.18851	Unknown Protein (AHRD V1)
Solyc07g053020	1.78	9.7	2.44611	Cc-nbs-lrr%2C resistance protein
Solyc07g053050	18.12	5.27	-1.78171	Calmodulin (AHRD V1 **-- A7E7G2_SCLS1)%3B contains Interpro domain(s) IPR011992 EF-Hand type
Solyc07g053100	6.94	1.45	-2.25888	S-receptor kinase-like protein 1 (AHRD V1 **** Q5NJB1_SENSQ)%3B contains Interpro domain(s) IPR002290 Serine/threonine protein kinase
Solyc07g053140	35.64	6.53	-2.44834	CONSTANS-like zinc finger protein (AHRD V1 *-*- D0EP07_SOYBN)%3B contains Interpro domain(s) IPR000315 Zinc finger%2C B-box
Solyc07g053240	0.08	4.08	5.67243	Myb-related transcription factor (AHRD V1 *--- B5RHV2_MUSBA)%3B contains Interpro domain(s) IPR015495 Myb transcription factor
Solyc07g053250	10.35	33.79	1.70697	Unknown Protein (AHRD V1)%3B contains Interpro domain(s) IPR001810 Cyclin-like F-box
Solyc07g053430	9.58	1.44	-2.73396	Glucan endo-1 3-beta-glucosidase 1 (AHRD V1 *-*- B4FGE4_MAIZE)%3B contains Interpro domain(s) IPR012946 X8
Solyc07g053530	0	10.35		Fasciclin-like arabinogalactan protein 4 (AHRD V1 ***- A9XTK9_GOSHI)%3B contains Interpro domain(s) IPR000782 FAS1 domain
Solyc07g053580	22.92	7.01	-1.70912	FAM119A (AHRD V1 **-- B9EP45_SALSA)%3B contains Interpro domain(s) IPR019410 Methyltransferase-16%2C putative
Solyc07g053640	12.57	1.05	-3.58152	Arabinogalactan-protein (AHRD V1 *-*- Q41256_NICAL)
Solyc07g053710	4.17	0.03	-7.11894	Tyrosine aminotransferase (AHRD V1 **** D3K4J1_PAPSO)%3B contains Interpro domain(s) IPR005958 Tyrosine/nicotianamine aminotransferase
Solyc07g053740	222.36	15.85	-3.81034	Ethylene-responsive transcription factor 4 (AHRD V1 *-*- B6THY5_MAIZE)%3B contains Interpro domain(s) IPR001471 Pathogenesis-related transcriptional factor and ERF%2C DNA-binding
Solyc07g053930	3.89	0.56	-2.79627	Unknown Protein (AHRD V1)
Solyc07g053950	6.05	2.1	-1.52655	Unknown Protein (AHRD V1)
Solyc07g054050	3.19	0		Unknown Protein (AHRD V1)
Solyc07g054290	17.05	1.83	-3.21986	Photosystem II family protein (AHRD V1 *-*- D7KCG4_ARALY)
Solyc07g054300	7.53	1.31	-2.52308	Photosystem II family protein (AHRD V1 *-*- D7KCG4_ARALY)
Solyc07g054470	5.7	0.62	-3.20062	Unknown Protein (AHRD V1)
Solyc07g054490	3.66	0.39	-3.2303
Solyc07g054500	1.07	13.15	3.61938	Receptor like kinase%2C RLK
Solyc07g054620	7.02	2.1	-1.74108
Solyc07g054670	1.26	5.48	2.12075	NADH dehydrogenase like protein (AHRD V1 **** O65414_ARATH)%3B contains Interpro domain(s) IPR013027 FAD-dependent pyridine nucleotide-disulphide oxidoreductase
Solyc07g054760	399.67	43.1	-3.21305	Wound induced protein (AHRD V1 ***- B6T0U0_MAIZE)
Solyc07g054770	87.03	9.79	-3.15213	Wound induced protein (AHRD V1 ***- B6SKC8_MAIZE)
Solyc07g054780	1605.78	151.01	-3.41056	Wound induced protein (AHRD V1 ***- B6T0U0_MAIZE)
Solyc07g054790	47.05	6.69	-2.81412	Wound induced protein (AHRD V1 ***- B6U0P9_MAIZE)
Solyc07g054800	0.28	80.36	8.16491	Wound induced protein (AHRD V1 ***- B6T327_MAIZE)
Solyc07g054830	36.57	7.99	-2.19439	Diacylglycerol kinase (AHRD V1 **** Q9FVD1_SOLLC)%3B contains Interpro domain(s) IPR016961 Diacylglycerol kinase%2C plant
Solyc07g054850	1.15	5.47	2.24991	Uncharacterized GPI-anchored protein At4g28100 (AHRD V1 ***- UGPI7_ARATH)
Solyc07g055010	0.05	35.18	9.45861	Metal ion binding protein (AHRD V1 **-* B6T4Q0_MAIZE)%3B contains Interpro domain(s) IPR006121 Heavy metal transport/detoxification protein
Solyc07g055040	3.35	0.4	-3.06609	Agenet domain-containing protein (AHRD V1 ***- D7KG24_ARALY)%3B contains Interpro domain(s) IPR008395 Agenet
Solyc07g055280	5.26	0.56	-3.23156	WRKY transcription factor 5 (AHRD V1 ***- A7UGD2_SOLTU)%3B contains Interpro domain(s) IPR003657 DNA-binding WRKY
Solyc07g055340	29.56	2.32	-3.67145	Peroxisomal membrane protein 2 (AHRD V1 **-- B6UGE4_MAIZE)%3B contains Interpro domain(s) IPR007248 Mpv17/PMP22
Solyc07g055540	5.48	0.58	-3.24005	Cytochrome P450
Solyc07g055840	3.86	1.06	-1.86454	Citrate synthase (AHRD V1 **** B9IFM7_POPTR)%3B contains Interpro domain(s) IPR010953 Citrate synthase%2C type II
Solyc07g055930	18.6	4.26	-2.12638	Glycosyltransferase (AHRD V1 ***- B9IA47_POPTR)%3B contains Interpro domain(s) IPR002495 Glycosyl transferase%2C family 8
Solyc07g055990	17.18	1.52	-3.49859	Xyloglucan endotransglucosylase/hydrolase 7 (AHRD V1 **** C0IRG6_ACTDE)%3B contains Interpro domain(s) IPR016455 Xyloglucan endotransglucosylase/hydrolase
Solyc07g056000	30.81	2.48	-3.63499	Xyloglucan endotransglucosylase/hydrolase 7 (AHRD V1 **** C0IRG6_ACTDE)%3B contains Interpro domain(s) IPR016455 Xyloglucan endotransglucosylase/hydrolase IPR008263 Glycoside hydrolase%2C family 16%2C active site
Solyc07g056110	25.67	8	-1.68201	Calcium/proton exchanger family protein (AHRD V1 **** C5P0K8_COCP7)%3B contains Interpro domain(s) IPR004713 Calcium/proton exchanger
Solyc07g056200	2.14	30.77	3.84584	NBS-LRR class disease resistance protein (AHRD V1 **-- D5L9G6_ORYSI)
Solyc07g056410	3.04	10.02	1.72074	Receptor like kinase%2C RLK
Solyc07g056420	2692.23	663.94	-2.01968	Glutathione S-transferase-like protein (AHRD V1 **** Q8GVD1_SOLLC)%3B contains Interpro domain(s) IPR004046 Glutathione S-transferase%2C C-terminal
Solyc07g056430	199.19	658.35	1.72471	Glutathione S-transferase-like protein (AHRD V1 **** Q8GVD1_SOLLC)%3B contains Interpro domain(s) IPR004046 Glutathione S-transferase%2C C-terminal
Solyc07g056450	0.36	18.91	5.71501	Glutathione S-transferase-like protein (AHRD V1 **** Q8GVD1_SOLLC)%3B contains Interpro domain(s) IPR004045 Glutathione S-transferase%2C N-terminal
Solyc07g056460	0.8	44.51	5.79799	Glutathione S-transferase-like protein (AHRD V1 **** Q8GVD1_SOLLC)%3B contains Interpro domain(s) IPR004046 Glutathione S-transferase%2C C-terminal
Solyc07g056470	0.54	11.99	4.47273	Glutathione S-transferase-like protein (AHRD V1 **** Q8GVD1_SOLLC)%3B contains Interpro domain(s) IPR004046 Glutathione S-transferase%2C C-terminal
Solyc07g056490	46.01	14.17	-1.69911	Glutathione S-transferase-like protein (AHRD V1 **** Q8GVD1_SOLLC)%3B contains Interpro domain(s) IPR004046 Glutathione S-transferase%2C C-terminal
Solyc07g056500	75.42	7.89	-3.25685	Glutathione transferase (AHRD V1 **** O49821_CARPA)%3B contains Interpro domain(s) IPR004046 Glutathione S-transferase%2C C-terminal
Solyc07g056510	52.29	0.47	-6.79773	Glutathione S-transferase (AHRD V1 **** D3Y4H6_9ROSI)%3B contains Interpro domain(s) IPR004046 Glutathione S-transferase%2C C-terminal
Solyc07g056560	4.55	1.57	-1.5351	Bystin (AHRD V1 ***- B5DGE9_SALSA)%3B contains Interpro domain(s) IPR007955 Bystin
Solyc07g056570	97.58	19.77	-2.30327	Unknown Protein (AHRD V1)
Solyc07g056570	97.58	19.77	-2.30327	9-cis-epoxycarotenoid dioxygenase
Solyc07g056670	287.62	8.5	-5.08056	Gibberellin 2-oxidase 2 (AHRD V1 ***- A0FK57_SOLLC)%3B contains Interpro domain(s) IPR005123 Oxoglutarate and iron-dependent oxygenase
Solyc07g056700	101.68	4.16	-4.61131	Unknown Protein (AHRD V1)
Solyc07g061720	8.78	0.95	-3.20822	Gibberellin 2-oxidase (AHRD V1 **** A4GVL8_SOLLC)%3B contains Interpro domain(s) IPR005123 Oxoglutarate and iron-dependent oxygenase
Solyc07g061810	38.28	5.97	-2.68079	Unknown Protein (AHRD V1)
Solyc07g061930	46.98	11.24	-2.0634	Unknown Protein (AHRD V1)
Solyc07g061960	21.24	6.8	-1.64318	Hydroxyacylglutathione hydrolase (AHRD V1 **** D9J0E0_9CARY)%3B contains Interpro domain(s) IPR001279 Beta-lactamase-like
Solyc07g061970	3.2	17.33	2.43713	60S ribosomal protein L18A (AHRD V1 *-*- B6T286_MAIZE)
Solyc07g062060	119.72	23.86	-2.327	Peptide methionine sulfoxide reductase msrB (AHRD V1 ***- B6T2N3_MAIZE)%3B contains Interpro domain(s) IPR002579 Methionine sulphoxide reductase B
Solyc07g062250	35.83	12.54	-1.51463	Genomic DNA chromosome 3 BAC clone T21E2 (AHRD V1 ***- Q9LH72_ARATH)
Solyc07g062270	14.1	1.63	-3.11275	Gamma-glutamyl hydrolase 2 (AHRD V1 **** D7MX15_ARALY)%3B contains Interpro domain(s) IPR015527 Peptidase C26%2C gamma-glutamyl hydrolase
Solyc07g062430	10.75	1.73	-2.63549	Polynucleotide kinase 3%26apos-phosphatase (AHRD V1 *--- Q6AXV0_RAT)%3B contains Interpro domain(s) IPR015636 Polynucleotide kinase 3%2C phosphatase
Solyc07g062480	0.51	13.27	4.70153	S-locus glycoprotein (Fragment) (AHRD V1 *--- Q84KU4_BRAOL)%3B contains Interpro domain(s) IPR001480 Curculin-like (mannose-binding) lectin
Solyc07g062490	5.15	46.05	3.16056	S-locus-specific glycoprotein (AHRD V1 **-- SLSG0_BRAOA)%3B contains Interpro domain(s) IPR001480 Curculin-like (mannose-binding) lectin
Solyc07g062590	7.35	2.54	-1.53292	Beta-1 3-galactosyltransferase 6 (AHRD V1 ***- B6UBH3_MAIZE)%3B contains Interpro domain(s) IPR002659 Glycosyl transferase%2C family 31
Solyc07g062670	65.9	19.38	-1.76571	Unknown Protein (AHRD V1)
Solyc07g062740	6.44	71.42	3.4712	Unknown Protein (AHRD V1)
Solyc07g062860	97.1	23.14	-2.06908	Genomic DNA chromosome 3 BAC clone F4B12 (AHRD V1 ***- Q9LIL7_ARATH)
Solyc07g062910	18.94	4.72	-2.00458	Yippee family protein (AHRD V1 *-*- D7MTM3_ARALY)%3B contains Interpro domain(s) IPR004910 Yippee-like protein
Solyc07g062980	55.86	2.15	-4.69941	Squamosa promoter binding-like protein (AHRD V1 ***- Q52UU1_9ROSI)%3B contains Interpro domain(s) IPR004333 Transcription factor%2C SBP-box
Solyc07g063070	10.77	3.45	-1.64235	DNA-binding WRKY VQ (AHRD V1 ***- Q2HTS9_MEDTR)%3B contains Interpro domain(s) IPR008889 VQ
Solyc07g063170	13.92	3.05	-2.19028	Unknown Protein (AHRD V1)
Solyc07g063260	7.7	2.5	-1.62293	MLO-like protein 14 (AHRD V1 ***- B6SWK8_MAIZE)%3B contains Interpro domain(s) IPR004326 Mlo-related protein
Solyc07g063280	0.07	5.92	6.4021	Nucleolar GTP-binding protein 2 (AHRD V1 ***- B6TMG1_MAIZE)%3B contains Interpro domain(s) IPR012971 NGP1%2C N-terminal
Solyc07g063610	8.99	2.17	-2.05063	Dynein light chain 2 cytoplasmic (AHRD V1 ***- C3KIM6_ANOFI)%3B contains Interpro domain(s) IPR001372 Dynein light chain%2C type 1 and 2
Solyc07g065350	1.53	10.2	2.73697	Pectinesterase (AHRD V1 **** B9S9Q8_RICCO)%3B contains Interpro domain(s) IPR000070 Pectinesterase%2C catalytic
Solyc07g065410	51.46	162.67	1.66042	Unknown Protein (AHRD V1)
Solyc07g065970	40.12	9.81	-2.032	Chaperone protein dnaJ 11 (AHRD V1 *-*- B6SS19_MAIZE)%3B contains Interpro domain(s) IPR001623 Heat shock protein DnaJ%2C N-terminal
Solyc07g066360	14.18	4.7	-1.59312	Unknown Protein (AHRD V1)
Solyc07g066660	5.01	64.63	3.68932	Cyclin B2 (AHRD V1 *-*- B6TRI7_MAIZE)%3B contains Interpro domain(s) IPR006671 Cyclin%2C N-terminal
Solyc08g005530	66.8	15.77	-2.08267	Unknown Protein (AHRD V1)
Solyc08g005560	6.46	0.92	-2.81183	Binding protein (AHRD V1 ***- D7MGU4_ARALY)
Solyc08g005610	50.03	12.03	-2.05616	Cytochrome P450
Solyc08g005690	5.79	0.68	-3.08996	Unknown Protein (AHRD V1)
Solyc08g005700	6.84	1.18	-2.53521	Unknown Protein (AHRD V1)
Solyc08g005760	4.82	41.99	3.12294	Alcohol acetyltransferase (AHRD V1 **-* B1A9J8_CUCME)%3B contains Interpro domain(s) IPR003480 Transferase
Solyc08g007350	3.42	0.74	-2.2084	3%26apos-5%26apos exonuclease (AHRD V1 *-*- B0WTA6_CULQU)%3B contains Interpro domain(s) IPR002562 3'-5' exonuclease
Solyc08g007820	10.74	2.19	-2.29399	Ethylene-responsive transcription factor 10 (AHRD V1 *-** ERF77_ARATH)%3B contains Interpro domain(s) IPR001471 Pathogenesis-related transcriptional factor and ERF%2C DNA-binding
Solyc08g008370	104.1	34.93	-1.57543	Genomic DNA chromosome 5 P1 clone MJC20 (AHRD V1 *--- Q9FHX9_ARATH)%3B contains Interpro domain(s) IPR013089 Kelch related
Solyc08g013770	4.38	1.33	-1.7195	F-box family protein (AHRD V1 ***- B9GFH4_POPTR)
Solyc08g014220	0.83	35.23	5.40755	Unknown Protein (AHRD V1)
Solyc08g015830	0	3.9		Unknown Protein (AHRD V1)
Solyc08g016000	0.51	12.01	4.5576	Hypothetical chloroplast RF1 (AHRD V1 ***- D7P347_SYZCU)%3B contains Interpro domain(s) IPR008896 Ycf1
Solyc08g021850	0.06	11.08	7.52878	Ulp1 protease family C-terminal catalytic domain containing protein (AHRD V1 *-*- Q60D46_SOLDE)
Solyc08g028700	2.45	12.83	2.38867	Unknown Protein (AHRD V1)
Solyc08g028870	0.54	3.13	2.53513	ATP synthase subunit a chloroplastic (AHRD V1 ***- D3WB74_9BORA)
Solyc08g036510	0.73	3.58	2.29399	Unknown Protein (AHRD V1)
Solyc08g044260	1.3	3.91	1.58866	CER1 (AHRD V1 **-- B6TFH3_MAIZE)%3B contains Interpro domain(s) IPR006694 Fatty acid hydroxylase
Solyc08g048190	0	3.79		Unknown Protein (AHRD V1)
Solyc08g061060	11.31	2.43	-2.21857	Blight-associated protein P12 (Fragment) (AHRD V1 ***- B6RN22_CITUN)%3B contains Interpro domain(s) IPR007112 Expansin 45%2C endoglucanase-like
Solyc08g062340	14.08	48.62	1.7879	Class II small heat shock protein Le-HSP17.6 (AHRD V1 ***- Q96489_SOLLC)%3B contains Interpro domain(s) IPR002068 Heat shock protein Hsp20
Solyc08g062450	73.47	236.09	1.68411	class II heat shock protein (AHRD V1 ***- B6T339_MAIZE)%3B contains Interpro domain(s) IPR002068 Heat shock protein Hsp20
Solyc08g065510	22.93	0		Vacuolar processing enzyme-1b (AHRD V1 ***- Q852T2_TOBAC)%3B contains Interpro domain(s) IPR001096 Peptidase C13%2C legumain
Solyc08g065560	1.62	7.57	2.2243	Unknown Protein (AHRD V1)
Solyc08g067340	18.96	55.55	1.55083	WRKY transcription factor (AHRD V1 **** B1Q4U8_9ROSI)%3B contains Interpro domain(s) IPR003657 DNA-binding WRKY
Solyc08g067460	1.79	5.48	1.61422	Pre-mRNA-splicing factor syf2 (AHRD V1 ***- D0MQW6_PHYIN)%3B contains Interpro domain(s) IPR013260 mRNA splicing factor SYF2
Solyc08g068440	3.3	9.76	1.56442	Lipoyl synthase (AHRD V1 **** B8J937_ANAD2)%3B contains Interpro domain(s) IPR013785 Aldolase-type TIM barrel
Solyc08g068600	6.84	0.58	-3.55987	Decarboxylase family protein (AHRD V1 ***- B1ILJ6_CLOBK)%3B contains Interpro domain(s) IPR002129 Pyridoxal phosphate-dependent decarboxylase
Solyc08g068610	4.11	0.37	-3.47354	Decarboxylase family protein (AHRD V1 ***- B1ILJ6_CLOBK)%3B contains Interpro domain(s) IPR002129 Pyridoxal phosphate-dependent decarboxylase
Solyc08g069110	4.66	1.57	-1.56957	Dtdp-glucose 4 6-dehydratase (AHRD V1 *-*- B8C5W5_THAPS)%3B contains Interpro domain(s) IPR016040 NAD(P)-binding domain
Solyc08g075320	12.83	4.27	-1.58721	Cytochrome P450
Solyc08g076390	7.85	1.91	-2.03912	Lysine-specific demethylase 5A (AHRD V1 *--- KDM5A_HUMAN)%3B contains Interpro domain(s) IPR013129 Transcription factor jumonji
Solyc08g076500	0	3.5		Unknown Protein (AHRD V1)
Solyc08g076890	5.95	0.97	-2.61683	Unknown Protein (AHRD V1)
Solyc08g077330	11.32	0.82	-3.78711	Expansin-like protein (AHRD V1 ***- A2ICD7_CUNLA)%3B contains Interpro domain(s) IPR007112 Expansin 45%2C endoglucanase-like
Solyc08g077490	1.16	4.45	1.93968	Vacuolar protein sorting-associated protein (AHRD V1 ***- C1GW28_PARBA)
Solyc08g078870	274.99	63.82	-2.1073	Proline-rich protein (AHRD V1 **-- Q41125_PHAVU)%3B contains Interpro domain(s) IPR013770 Plant lipid transfer protein and hydrophobic protein%2C helical
Solyc08g079090	4.7	1.31	-1.84309	Laccase-22 (AHRD V1 **-- LAC22_ORYSJ)%3B contains Interpro domain(s) IPR001117 Multicopper oxidase%2C type 1
Solyc08g079600	3.91	1.3	-1.58866	Os02g0448600 protein (Fragment) (AHRD V1 **-- Q0E1G8_ORYSJ)
Solyc08g079700	125.69	31.51	-1.99599	Zinc finger A20 and AN1 domain-containing stress-associated protein 7 (AHRD V1 ***- SAP7_ARATH)%3B contains Interpro domain(s) IPR000058 Zinc finger%2C AN1-type
Solyc08g079890	3.23	11.69	1.85567	Subtilisin-like protease (AHRD V1 **-- Q9LWA3_SOLLC)%3B contains Interpro domain(s) IPR015500 Peptidase S8%2C subtilisin-related
Solyc08g080230	0.91	3.32	1.86724	Unknown Protein (AHRD V1)
Solyc08g081370	10.86	3.63	-1.58098	RING-H2 finger protein (AHRD V1 *-*- Q30D22_PONTR)%3B contains Interpro domain(s) IPR011016 Zinc finger%2C RING-CH-type
Solyc08g081660	3.64	1.2	-1.6009	Unknown Protein (AHRD V1)
Solyc08g081790	3.73	26.8	2.84499	Dirigent protein (AHRD V1 ***- Q9SDR7_FORIN)%3B contains Interpro domain(s) IPR004265 Plant disease resistance response protein
Solyc08g082090	50.14	7.8	-2.68442	Avr9/Cf-9 rapidly elicited protein 194 (AHRD V1 ***- Q9FQZ4_TOBAC)
Solyc08g083050	17.25	2.96	-2.54293	Unknown Protein (AHRD V1)
Solyc09g007770	3.93	1.38	-1.50986	Aquaporin 2 (AHRD V1 ***- O65357_SAMSA)%3B contains Interpro domain(s) IPR012269 Aquaporin
Solyc09g008180	0.61	4.44	2.86368	Unknown Protein (AHRD V1)
Solyc09g009450	2.48	8.82	1.83044	Unknown Protein (AHRD V1)
Solyc09g010000	8.4	1.42	-2.5645	1-aminocyclopropane-1-carboxylate oxidase-like protein (AHRD V1 **-* Q9LTH8_ARATH)%3B contains Interpro domain(s) IPR005123 Oxoglutarate and iron-dependent oxygenase
Solyc09g010690	3.98	1	-1.99277	Ankyrin repeat domain-containing protein 28 (AHRD V1 ***- B6TJ47_MAIZE)%3B contains Interpro domain(s) IPR002110 Ankyrin
Solyc09g010940	8.14	1.14	-2.83599	Pyrimidine 5%26apos-nucleotidase (AHRD V1 ***- D5QKK7_METTR)%3B contains Interpro domain(s) IPR010237 Pyrimidine 5-nucleotidase
Solyc09g011150	0	18.51		ORF42f (AHRD V1 *-*- Q32989_PINTH)
Solyc09g011560	5.36	18.53	1.78956	Glutathione S-transferase-like protein (AHRD V1 **** A8DUB0_SOLLC)%3B contains Interpro domain(s) IPR004046 Glutathione S-transferase%2C C-terminal
Solyc09g015010	1.01	4.49	2.15236	Unknown Protein (AHRD V1)
Solyc09g015130	4.25	0.67	-2.66523	D-alanine--D-alanine ligase family (AHRD V1 ***- D7L782_ARALY)%3B contains Interpro domain(s) IPR013816 ATP-grasp fold%2C subdomain 2
Solyc09g015320	0.26	3.9	3.90689	Photosystem I P700 chlorophyll a apoprotein A1 (AHRD V1 ***- D3WBH6_9AQUA)%3B contains Interpro domain(s) IPR001280 Photosystem I psaA and psaB
Solyc09g018350	1.18	3.62	1.6172	Unknown Protein (AHRD V1)
Solyc09g030420	1.55	4.64	1.58186	Unknown Protein (AHRD V1)
Solyc09g031760	2.64	15.79	2.5804	Ribosomal protein L19 (AHRD V1 ***- Q2PYW9_SOLTU)%3B contains Interpro domain(s) IPR000196 Ribosomal protein L19/L19e
Solyc09g037080	0	3.31		Unknown Protein (AHRD V1)
Solyc09g050040	0.28	3.71	3.72792	Ribosomal protein L5 (AHRD V1 ***- Q70G83_SOLCO)%3B contains Interpro domain(s) IPR002132 Ribosomal protein L5
Solyc09g050080	14.9	94.9	2.6711	30S ribosomal protein S7 chloroplastic (AHRD V1 ***- D3WBE1_9BORA)%3B contains Interpro domain(s) IPR005717 Ribosomal protein S7%2C bacterial-type
Solyc09g050090	0.39	6.11	3.96963	Uncharacterized 8.8 kDa protein in rps12-tRNA-Val intergenic region (AHRD V1 ***- YCX1_CALFG)
Solyc09g050120	2.44	37.48	3.94117	Phosphatidylinositol-4-phosphate 5-kinase family protein (AHRD V1 ***- D7L735_ARALY)%3B contains Interpro domain(s) IPR002498 Phosphatidylinositol-4-phosphate 5-kinase%2C core
Solyc09g055420	0.62	18.88	4.92845	Nucleoside diphosphate kinase (AHRD V1 **** Q3Y5A4_SOLCH)%3B contains Interpro domain(s) IPR001564 Nucleoside diphosphate kinase%2C core
Solyc09g055840	0.21	4.91	4.54726	NAD(P)H-quinone oxidoreductase subunit 2 chloroplastic (AHRD V1 ***- D3WDJ3_CORFO)
Solyc09g056180	12.79	3.16	-2.01702	Dehydroascorbate reductase 1 (Fragment) (AHRD V1 ***- B8YGQ8_SOLLC)%3B contains Interpro domain(s) IPR010987 Glutathione S-transferase%2C C-terminal-like
Solyc09g056210	6.99	23.29	1.73635	Unknown Protein (AHRD V1)
Solyc09g056450	68.99	23	-1.58475	U-box domain-containing protein (AHRD V1 **-- D7KBV1_ARALY)%3B contains Interpro domain(s) IPR011989 Armadillo-like helical
Solyc09g059250	5.09	1.6	-1.66959	Unknown Protein (AHRD V1)
Solyc09g061390	0.4	3.54	3.14568	Maturase K (AHRD V1 ***- B0LBN3_9SOLA)%3B contains Interpro domain(s) IPR002866 Maturase%2C MatK%2C N-terminal
Solyc09g061410	23.84	7.79	-1.61369	Unknown Protein (AHRD V1)
Solyc09g061450	15.22	49.35	1.69708	30S ribosomal protein S7 chloroplastic (AHRD V1 *-*- D3WBE1_9BORA)%3B contains Interpro domain(s) IPR000235 Ribosomal protein S7
Solyc09g061460	0.3	3.07	3.3552	NAD(P)H-quinone oxidoreductase subunit 2 chloroplastic (AHRD V1 ***- D2KLR3_OLEEU)%3B contains Interpro domain(s) IPR001750 NADH:ubiquinone/plastoquinone oxidoreductase
Solyc09g061660	0.52	3.19	2.61697	Serine/threonine-protein phosphatase 7 long form homolog (AHRD V1 *--- PPP7L_ARATH)%3B contains Interpro domain(s) IPR019557 Aminotransferase-like%2C plant mobile domain
Solyc09g061700	33.62	4.63	-2.86024	Male sterility 5 family protein (Fragment) (AHRD V1 *--- B1Q393_BRAOT)%3B contains Interpro domain(s) IPR011990 Tetratricopeptide-like helical
Solyc09g064180	1.44	11.8	3.03465	Unknown Protein (AHRD V1)
Solyc09g064400	14.47	43.84	1.59918	Photosystem I reaction center subunit IX (AHRD V1 ***- Q06R45_9LAMI)%3B contains Interpro domain(s) IPR002615 Photosystem I reaction centre%2C subunit IX / PsaJ
Solyc09g064580	0.45	11.76	4.70782	Photosystem II reaction center protein M (AHRD V1 *-*- Q45YZ7_9ERIC)%3B contains Interpro domain(s) IPR007826 Photosystem II%2C PsbM
Solyc09g065060	0.46	18.12	5.29981	Mutator-like transposase (AHRD V1 *-*- Q9SL18_ARATH)
Solyc09g065430	3.63	0.84	-2.11151	Non-specific lipid-transfer protein (AHRD V1 *-*- B9NBN9_POPTR)%3B contains Interpro domain(s) IPR013770 Plant lipid transfer protein and hydrophobic protein%2C helical
Solyc09g065790	0.9	3.14	1.80277	ATP-dependent Clp protease proteolytic subunit (AHRD V1 **** C6TL65_SOYBN)%3B contains Interpro domain(s) IPR001907 Peptidase S14%2C ClpP
Solyc09g066360	1.62	5.85	1.85244	Ethylene-responsive transcription factor 2 (AHRD V1 **** B6SSU7_MAIZE)%3B contains Interpro domain(s) IPR001471 Pathogenesis-related transcriptional factor and ERF%2C DNA-binding
Solyc09g072660	1.45	7.49	2.36891	FAD-binding domain-containing protein (AHRD V1 **-- D7KFP2_ARALY)%3B contains Interpro domain(s) IPR006094 FAD linked oxidase%2C N-terminal
Solyc09g074280	4.78	1.26	-1.92359	Ankyrin repeat-containing protein (AHRD V1 **-- D3BAQ3_POLPA)%3B contains Interpro domain(s) IPR002110 Ankyrin
Solyc09g074380	1.22	16.38	3.74698	N-rich protein (Fragment) (AHRD V1 *--- A6N0R0_ORYSI)%3B contains Interpro domain(s) IPR013989 Development and cell death domain
Solyc09g075520	28.35	6.27	-2.17681	Unknown Protein (AHRD V1)
Solyc09g075720	3.38	0.87	-1.95794	ATP binding / serine-threonine kinase (AHRD V1 **** C5DB71_VITVI)%3B contains Interpro domain(s) IPR002290 Serine/threonine protein kinase
Solyc09g082810	40.8	0.64	-5.99435	Unknown Protein (AHRD V1)%3B contains Interpro domain(s) IPR010800 Glycine rich
Solyc09g089730	4.11	12.57	1.61277	1-aminocyclopropane-1-carboxylate oxidase-like protein (AHRD V1 **-- Q9LTH7_ARATH)%3B contains Interpro domain(s) IPR005123 Oxoglutarate and iron-dependent oxygenase
Solyc09g090080	10.26	1.02	-3.33039	Inorganic phosphate transporter (AHRD V1 **** Q9LLS5_TOBAC)%3B contains Interpro domain(s) IPR004738 Phosphate permease
Solyc09g091110	5.84	1.12	-2.38247	Unknown Protein (AHRD V1)
Solyc09g091410	0.61	3.84	2.65423	Acetyl-CoA carboxylase beta subunit (AHRD V1 ***- Q06R56_9LAMI)
Solyc09g098080	1.39	12.56	3.17568	UDP-glucosyltransferase (AHRD V1 **** A7M6U9_IPONI)%3B contains Interpro domain(s) IPR002213 UDP-glucuronosyl/UDP-glucosyltransferase
Solyc09g098510	19.18	2.65	-2.85554	Unknown Protein (AHRD V1)%3B contains Interpro domain(s) IPR006706 Extensin-like region
Solyc10g005040	4.63	1.47	-1.6552	Harpin-induced protein-like (Fragment) (AHRD V1 **-- D2CFH8_COFAR)%3B contains Interpro domain(s) IPR010847 Harpin-induced 1
Solyc10g005300	4.52	0.52	-3.11974	Serine/threonine-protein kinase (AHRD V1 **** C6ZRV0_SOYBN)%3B contains Interpro domain(s) IPR002290 Serine/threonine protein kinase
Solyc10g006660	182.76	40.95	-2.15801	Calcium-binding EF hand family protein (Fragment) (AHRD V1 **-- D7MEH5_ARALY)%3B contains Interpro domain(s) IPR011992 EF-Hand type
Solyc10g006700	241.23	71.03	-1.76391	Calcium-binding EF hand family protein (Fragment) (AHRD V1 **-* D7MEH5_ARALY)%3B contains Interpro domain(s) IPR011992 EF-Hand type
Solyc10g007600	7.86	0.97	-3.01847	L-lactate dehydrogenase (AHRD V1 ***- LLDD_VIBPA)%3B contains Interpro domain(s) IPR012133 Alpha-hydroxy acid dehydrogenase%2C FMN-dependent
Solyc10g008620	2.76	9.67	1.80885	Unknown Protein (AHRD V1)
Solyc10g009110	51.62	13.52	-1.93283	Ethylene-responsive transcription factor 4 (AHRD V1 ***- B6SIZ8_MAIZE)%3B contains Interpro domain(s) IPR001471 Pathogenesis-related transcriptional factor and ERF%2C DNA-binding
Solyc10g009120	18.36	6.44	-1.51143	Unknown Protein (AHRD V1)
Solyc10g009430	11.65	3.13	-1.8961	Diacylglycerol O-acyltransferase (AHRD V1 ***- Q124V7_POLSJ)%3B contains Interpro domain(s) IPR009721 Protein of unknown function DUF1298
Solyc10g009560	4.75	1.44	-1.72186	Unknown Protein (AHRD V1)
Solyc10g017890	1.67	5.2	1.63866	Photosystem I P700 chlorophyll a apoprotein (AHRD V1 ***- B9RL07_RICCO)%3B contains Interpro domain(s) IPR001280 Photosystem I psaA and psaB
Solyc10g018580	2.52	12.41	2.30001	Hypothetical chloroplast RF1 (AHRD V1 ***- B1A992_CARPA)%3B contains Interpro domain(s) IPR008896 Ycf1
Solyc10g018610	0.21	3.15	3.90689	50S ribosomal protein L2 chloroplastic (AHRD V1 *-*- C3UP14_9MAGN)%3B contains Interpro domain(s) IPR005880 Ribosomal protein L2%2C bacterial-type
Solyc10g018840	2.4	8.63	1.84633	Photosystem II CP43 chlorophyll apoprotein (AHRD V1 ***- C0LE70_9ROSI)%3B contains Interpro domain(s) IPR000932 Photosystem antenna protein-like
Solyc10g037910	1.2	3.48	1.53605	Cyclin-dependent kinase A-1 (AHRD V1 **** CDKA1_ARATH)%3B contains Interpro domain(s) IPR002290 Serine/threonine protein kinase
Solyc10g045170	4.85	1.47	-1.72217	Unknown Protein (AHRD V1)
Solyc10g045420	6.31	1.98	-1.67214	Os03g0169000 protein (Fragment) (AHRD V1 ***- Q0DUS7_ORYSJ)%3B contains Interpro domain(s) IPR004348 Protein of unknown function DUF246%2C plant
Solyc10g045480	2.48	8.86	1.83697	Calmodulin-binding protein (Fragment) (AHRD V1 *--* Q4U0E6_FRAAN)%3B contains Interpro domain(s) IPR012442 Protein of unknown function DUF1645
Solyc10g047090	2.01	16.56	3.04244	50S ribosomal protein L2 chloroplastic (AHRD V1 ***- D3WF05_PLUAU)%3B contains Interpro domain(s) IPR002171 Ribosomal protein L2
Solyc10g047390	0.25	11.33	5.50208	Hypothetical chloroplast RF1 (AHRD V1 ***- B1NWK7_MANES)
Solyc10g047410	0.5	6.31	3.65764	Photosystem II CP43 chlorophyll apoprotein (AHRD V1 *-*- B7T461_9ROSI)%3B contains Interpro domain(s) IPR000932 Photosystem antenna protein-like
Solyc10g047420	0.54	3.58	2.72893	NAD(P)H-quinone oxidoreductase chain 4%2C chloroplastic (AHRD V1 ***- NU4C_SOLTU)
Solyc10g047800	0.17	4.59	4.75489	Unknown Protein (AHRD V1)
Solyc10g049470	4.35	26.09	2.58441	Ycf1 (Fragment) (AHRD V1 *-*- A2T907_RANLY)%3B contains Interpro domain(s) IPR008896 Ycf1
Solyc10g049820	1.08	6.49	2.58719	Unknown Protein (AHRD V1)
Solyc10g050100	4.68	22.01	2.23358	Unknown Protein (AHRD V1)
Solyc10g050530	2.71	10.71	1.98259	Serine/threonine-protein phosphatase 7 long form homolog (AHRD V1 **-- PPP7L_ARATH)%3B contains Interpro domain(s) IPR019557 Aminotransferase-like%2C plant mobile domain
Solyc10g050670	4.65	0.85	-2.4517	Unknown Protein (AHRD V1)
Solyc10g051100	0	5.51		Mutator-like transposase (AHRD V1 *-*- Q0P187_ORYSI)%3B contains Interpro domain(s) IPR006564 Zinc finger%2C PMZ-type
Solyc10g051390	2350.36	737.24	-1.67268	RNA-binding glycine-rich protein-1b (AHRD V1 **** Q40427_NICSY)%3B contains Interpro domain(s) IPR015465 RNA recognition motif%2C glycine rich protein
Solyc10g052490	10.18	1.71	-2.57367	Isoflavone reductase-like protein 5 (AHRD V1 ***- Q3KN68_VITVI)%3B contains Interpro domain(s) IPR008030 NmrA-like
Solyc10g052500	7.38	0.51	-3.85505	Phenylcoumaran benzylic ether reductase 3 (AHRD V1 **** B9HRL7_POPTR)%3B contains Interpro domain(s) IPR008030 NmrA-like
Solyc10g053880	2.26	21.13	3.2249	Unknown Protein (AHRD V1)
Solyc10g054440	59.39	18.65	-1.67104	Arginine decarboxylase (AHRD V1 **** Q5F307_SOLLC)%3B contains Interpro domain(s) IPR002985 Arginine decarboxylase
Solyc10g061830	0.64	3.68	2.52356	Photosystem II CP43 chlorophyll apoprotein (AHRD V1 ***- D3WBZ0_9MAGN)%3B contains Interpro domain(s) IPR000932 Photosystem antenna protein-like
Solyc10g062330	0.22	3.59	4.02841	Hypothetical chloroplast RF1 (AHRD V1 **-- C3UP30_9MAGN)%3B contains Interpro domain(s) IPR008896 Ycf1
Solyc10g074740	258.14	85.86	-1.5881	Calmodulin-like protein (AHRD V1 ***- Q9ATP2_CENCI)%3B contains Interpro domain(s) IPR011992 EF-Hand type
Solyc10g075100	32.91	9.26	-1.82944	Non-specific lipid-transfer protein (AHRD V1 **** Q4A1N1_SOLLC)%3B contains Interpro domain(s) IPR000528 Plant lipid transfer protein/Par allergen
Solyc10g076240	3.01	0.98	-1.61891	Peroxidase 1 (AHRD V1 ***- A0SWU6_SESRO)%3B contains Interpro domain(s) IPR002016 Haem peroxidase%2C plant/fungal/bacterial
Solyc10g076760	3.66	0.72	-2.34577	Receptor-like protein kinase (AHRD V1 ***- C6FF64_SOYBN)%3B contains Interpro domain(s) IPR002290 Serine/threonine protein kinase
Solyc10g077130	19.45	6.37	-1.6104	Atcambp25-binding protein OF (AHRD V1 ***- D7LGI4_ARALY)%3B contains Interpro domain(s) IPR008889 VQ
Solyc10g078340	5.75	2.02	-1.50921	Os03g0364500 protein (Fragment) (AHRD V1 *-*- Q0DRQ2_ORYSJ)
Solyc10g078550	4.28	1.41	-1.60192	Glutamate dehydrogenase (AHRD V1 **** Q8L6A0_TOBAC)%3B contains Interpro domain(s) IPR014362 Glutamate dehydrogenase
Solyc10g079100	1.18	4.43	1.90852	Unknown Protein (AHRD V1)
Solyc10g080360	6.07	0.91	-2.73776	Unknown Protein (AHRD V1)
Solyc10g080370	1359.29	449.87	-1.59527	Unknown Protein (AHRD V1)
Solyc10g081040	336.29	110.4	-1.60697	Unknown Protein (AHRD V1)
Solyc10g081280	3.01	0.77	-1.96683	2-dehydro-3-deoxyphosphogluconate aldolase/4-hydroxy-2-oxoglutarate aldolase (AHRD V1 ***- D3EJ12_GEOS4)%3B contains Interpro domain(s) IPR000887 KDPG and KHG aldolase
Solyc10g081300	4.07	12.34	1.60024	Metacaspase 7 (AHRD V1 *-*- D7KWG9_ARALY)%3B contains Interpro domain(s) IPR011600 Peptidase C14%2C caspase catalytic
Solyc10g081400	1	7.25	2.85798	Unknown Protein (AHRD V1)
Solyc10g081980	256.51	71.26	-1.84785	Harpin-induced protein-like (Fragment) (AHRD V1 **-- D2CFH8_COFAR)%3B contains Interpro domain(s) IPR010847 Harpin-induced 1
Solyc10g083460	39.03	13.76	-1.5041	Zinc finger A20 and AN1 domain-containing stress-associated protein 6 (AHRD V1 *-*- C1BNQ4_9MAXI)%3B contains Interpro domain(s) IPR000058 Zinc finger%2C AN1-type
Solyc10g083810	0.04	5.27	7.04166	Pectinesterase (AHRD V1 ***- B9MTJ5_POPTR)%3B contains Interpro domain(s) IPR000070 Pectinesterase%2C catalytic
Solyc10g084000	3.03	0.67	-2.17708	Heavy-metal-associated domain-containing protein-like (AHRD V1 *-*- Q6K9R4_ORYSJ)%3B contains Interpro domain(s) IPR006121 Heavy metal transport/detoxification protein
Solyc10g084060	3.5	0.69	-2.34269	Unknown Protein (AHRD V1)
Solyc10g084070	194.17	58.41	-1.73303	Unknown Protein (AHRD V1)
Solyc10g084770	5.55	1.01	-2.45813	Receptor-like protein kinase At3g21340 (AHRD V1 ***- RLK6_ARATH)%3B contains Interpro domain(s) IPR002290 Serine/threonine protein kinase
Solyc10g084880	9.9	2.32	-2.0933	Avr9/Cf-9 rapidly elicited protein 137 (AHRD V1 ***- Q9FQZ2_TOBAC)%3B contains Interpro domain(s) IPR007700 Protein of unknown function DUF668
Solyc10g084890	0.15	5.58	5.21723	UDP-glucosyltransferase (AHRD V1 ***- C0LNQ9_MAIZE)%3B contains Interpro domain(s) IPR002213 UDP-glucuronosyl/UDP-glucosyltransferase
Solyc10g085850	88.86	8.26	-3.42732	TPSI1 (AHRD V1 ***- Q41336_SOLLC)
Solyc10g085870	14.05	85.98	2.61343	UDP-glucosyltransferase family 1 protein (AHRD V1 ***- C6KI43_CITSI)%3B contains Interpro domain(s) IPR002213 UDP-glucuronosyl/UDP-glucosyltransferase
Solyc10g086280	45.28	12.62	-1.84316	Heavy metal-associated domain containing protein expressed (AHRD V1 *-*- Q10RN8_ORYSJ)%3B contains Interpro domain(s) IPR006121 Heavy metal transport/detoxification protein
Solyc10g086710	22.47	7.14	-1.654	PAR-1b protein (AHRD V1 ***- Q43588_TOBAC)%3B contains Interpro domain(s) IPR009489 PAR1
Solyc10g086730	3.63	1.1	-1.72247	Fructose-1 6-bisphosphatase class 1 (AHRD V1 ***- D0MHZ8_RHOM4)%3B contains Interpro domain(s) IPR000146 Fructose-1%2C6-bisphosphatase
Solyc11g005150	16.83	2.59	-2.70001	Leucine-rich repeat family protein (AHRD V1 *--- D7M406_ARALY)%3B contains Interpro domain(s) IPR006706 Extensin-like region
Solyc11g006210	6.32	25.22	1.99657	Unknown Protein (AHRD V1)
Solyc11g006290	1.21	5.05	2.06128	3-oxo-5-alpha-steroid 4-dehydrogenase family protein (AHRD V1 ***- D7M7I5_ARALY)%3B contains Interpro domain(s) IPR001104 3-oxo-5-alpha-steroid 4-dehydrogenase%2C C-terminal
Solyc11g006740	179.21	1216.14	2.76259	F-box protein PP2-B1 (AHRD V1 ***- PP2B1_ARATH)
Solyc11g007990	4.47	0.83	-2.42909	Malate dehydrogenase (AHRD V1 **** Q5NE17_SOLLC)%3B contains Interpro domain(s) IPR011273 Malate dehydrogenase%2C NADP-dependent%2C plants
Solyc11g010250	6.68	1.18	-2.50106	Avr9/Cf-9 rapidly elicited protein 75 (AHRD V1 ***- Q9FQY9_TOBAC)
Solyc11g010390	52.19	14.22	-1.87585	Unknown Protein (AHRD V1)
Solyc11g011570	0.4	20.75	5.69697	RING finger protein 44 (AHRD V1 *--- RNF44_DANRE)%3B contains Interpro domain(s) IPR011016 Zinc finger%2C RING-CH-type
Solyc11g011920	8.96	1.2	-2.90046	Glutamate decarboxylase (AHRD V1 ***- Q8LKR4_TOBAC)%3B contains Interpro domain(s) IPR010107 Glutamate decarboxylase
Solyc11g012360	10.07	3.18	-1.66297	Sodium-dependent dicarboxylate transporter (AHRD V1 ***- O35055_RAT)%3B contains Interpro domain(s) IPR001898 Sodium/sulphate symporter
Solyc11g013160	0.17	12.09	6.15214	Ribosomal protein S23 (AHRD V1 ***- Q5MIS0_AEDAL)%3B contains Interpro domain(s) IPR006032 Ribosomal protein S12/S23
Solyc11g013780	0.49	94.66	7.59383	Photosystem Q(B) protein (AHRD V1 ***- Q5YGA1_9MARC)%3B contains Interpro domain(s) IPR000484 Photosynthetic reaction centre%2C L/M
Solyc11g021130	0.39	20.92	5.74526	30S ribosomal protein S7 chloroplastic (AHRD V1 *-*- D3WBE1_9BORA)%3B contains Interpro domain(s) IPR005717 Ribosomal protein S7%2C bacterial-type
Solyc11g021160	0	5.21		Unknown Protein (AHRD V1)
Solyc11g021200	3.83	19.49	2.34732	Unknown Protein (AHRD V1)%3B contains Interpro domain(s) IPR002677 Ribosomal protein L32p
Solyc11g021240	2.29	19.67	3.10258	Hypothetical chloroplast RF1 (AHRD V1 ***- B1A992_CARPA)
Solyc11g021250	0.08	4.7	5.87652	Unknown Protein (AHRD V1)
Solyc11g021260	0.73	19.48	4.73795	Hypothetical chloroplast RF1 (AHRD V1 ***- D7P347_SYZCU)
Solyc11g021270	0.39	13.22	5.0831	Ycf1 (AHRD V1 ***- D2KLR1_OLEEU)
Solyc11g021280	7.91	33.98	2.10294	Hypothetical chloroplast RF1 (AHRD V1 ***- B1A992_CARPA)%3B contains Interpro domain(s) IPR008896 Ycf1
Solyc11g021290	5.08	15.66	1.62418	Ycf1 (Fragment) (AHRD V1 ***- A2T912_9MAGN)%3B contains Interpro domain(s) IPR008896 Ycf1
Solyc11g021300	1.49	9.43	2.66195	Hypothetical chloroplast RF1 (AHRD V1 ***- C3UP30_9MAGN)%3B contains Interpro domain(s) IPR008896 Ycf1
Solyc11g021310	0.42	5.93	3.81957	Hypothetical chloroplast RF1 (AHRD V1 ***- C3UP30_9MAGN)%3B contains Interpro domain(s) IPR008896 Ycf1
Solyc11g027730	1.43	51.11	5.15952	Unknown Protein (AHRD V1)
Solyc11g032010	0.39	4.95	3.66588	Calcium-dependent protein kinase 4 (AHRD V1 ***- D7LXA9_ARALY)%3B contains Interpro domain(s) IPR011992 EF-Hand type
Solyc11g042710	3.62	0.71	-2.3501	Short-chain dehydrogenase/reductase family protein (AHRD V1 ***- D7LGT5_ARALY)%3B contains Interpro domain(s) IPR002347 Glucose/ribitol dehydrogenase
Solyc11g042830	0.32	3.6	3.49185	Serine/threonine-protein phosphatase 7 long form homolog (AHRD V1 **-- PPP7L_ARATH)%3B contains Interpro domain(s) IPR019557 Aminotransferase-like%2C plant mobile domain
Solyc11g042870	2.02	25.21	3.64157	Unknown Protein (AHRD V1)
Solyc11g044470	4.98	1.45	-1.78009	Heterogeneous nuclear ribonucleoprotein A2/B1-like (AHRD V1 *--- Q5ZDX8_ORYSJ)%3B contains Interpro domain(s) IPR000504 RNA recognition motif%2C RNP-1
Solyc11g044520	1.34	8.32	2.63435	Unknown Protein (AHRD V1)
Solyc11g044680	0.2	3.31	4.04876	Hypothetical chloroplast RF1 (AHRD V1 ***- C3UP30_9MAGN)%3B contains Interpro domain(s) IPR008896 Ycf1
Solyc11g045030	0.82	4.37	2.41394	Cytoplasmic membrane protein (AHRD V1 *-*- B6TYL5_MAIZE)
Solyc11g050770	0.93	4.76	2.35566	Photosystem II reaction center protein Z (AHRD V1 ***- Q5IHA1_9SOLN)%3B contains Interpro domain(s) IPR002644 Photosystem II protein PsbZ
Solyc11g056310	0.6	3.55	2.56478	30S ribosomal protein S13 (AHRD V1 ***- D3L425_9BACT)%3B contains Interpro domain(s) IPR001892 Ribosomal protein S13
Solyc11g056340	0.42	64.44	7.26142	Photosystem Q(B) protein (AHRD V1 ***- Q7YL63_ACTDE)%3B contains Interpro domain(s) IPR000484 Photosynthetic reaction centre%2C L/M
Solyc11g056400	1.9	6.08	1.67807	Ribosomal protein S3 (Fragment) (AHRD V1 ***- A4KYC6_BALVI)%3B contains Interpro domain(s) IPR008282 Ribosomal protein S3%2C N-terminal
Solyc11g056450	1.84	6.09	1.72674	ATP synthase subunit a (AHRD V1 ***- Q9TGX4_SOLTU)%3B contains Interpro domain(s) IPR000568 ATPase%2C F0 complex%2C subunit A
Solyc11g056490	1.34	8	2.57777	Cytochrome b (AHRD V1 ***- Q95871_TOBAC)%3B contains Interpro domain(s) IPR016175 Cytochrome b/b6
Solyc11g063510	68.18	15.44	-2.14268	Unknown Protein (AHRD V1)
Solyc11g068840	0.12	3	4.64386	Unknown Protein (AHRD V1)
Solyc11g069940	204.1	64.81	-1.65499	Glutaredoxin (AHRD V1 ***- B9H2P7_POPTR)%3B contains Interpro domain(s) IPR011905 Glutaredoxin-like%2C plant II
Solyc11g071740	6.91	0.49	-3.81783	Calmodulin-like protein (AHRD V1 ***- Q0VJ70_DATME)%3B contains Interpro domain(s) IPR011992 EF-Hand type
Solyc11g072310	54.21	13.45	-2.01095	Gibberellin 20-oxidase-3 (AHRD V1 **** Q9ZPP2_SOLLC)%3B contains Interpro domain(s) IPR005123 Oxoglutarate and iron-dependent oxygenase
Solyc12g006260	11.44	37.15	1.69928	Glycine rich protein-interacting protein (AHRD V1 ***- Q4U602_TOBAC)
Solyc12g009000	56.66	11.66	-2.28076	Os07g0175100 protein (Fragment) (AHRD V1 ***- Q0D898_ORYSJ)
Solyc12g009880	3.99	0.69	-2.53172	Serine-rich protein (AHRD V1 ***- Q8L8M8_ARATH)
Solyc12g010020	3.13	0.48	-2.70506	Leucyl aminopeptidase (AHRD V1 ***- D7DWG6_NOSA0)%3B contains Interpro domain(s) IPR011356 Peptidase M17%2C leucyl aminopeptidase
Solyc12g010160	0.87	3.41	1.97068	Unknown Protein (AHRD V1)
Solyc12g010290	1.2	3.64	1.6009	Unknown Protein (AHRD V1)
Solyc12g010370	6.4	0		Transcription factor (Fragment) (AHRD V1 ***- D6MKF6_9ASPA)
Solyc12g010420	36.71	11.66	-1.65461	Unknown Protein (AHRD V1)
Solyc12g010540	28.58	3.05	-3.22812	NAD dependent epimerase/dehydratase family protein expressed (AHRD V1 ***- Q2MJA7_ORYSJ)%3B contains Interpro domain(s) IPR016040 NAD(P)-binding domain
Solyc12g010760	6.73	0		Transcription factor (Fragment) (AHRD V1 ***- D6MKF6_9ASPA)
Solyc12g011030	50.35	8.74	-2.52629	Xyloglucan endotransglucosylase/hydrolase 7 (AHRD V1 ***- C0IRG6_ACTDE)%3B contains Interpro domain(s) IPR016455 Xyloglucan endotransglucosylase/hydrolase
Solyc12g011310	111.71	421.72	1.91653	Glutathione S-transferase (AHRD V1 ***- Q0PN10_9FABA)%3B contains Interpro domain(s) IPR004046 Glutathione S-transferase%2C C-terminal
Solyc12g014420	3.29	0.61	-2.43121	Glucan endo-1 3-beta-glucosidase A6 (AHRD V1 ***- B6TIF7_MAIZE)%3B contains Interpro domain(s) IPR000490 Glycoside hydrolase%2C family 17
Solyc12g015840	1.93	7.04	1.86697	Unknown Protein (AHRD V1)
Solyc12g017240	132.39	34.99	-1.91978	Xyloglucan endotransglucosylase/hydrolase 7 (AHRD V1 ***- C0IRG6_ACTDE)%3B contains Interpro domain(s) IPR016455 Xyloglucan endotransglucosylase/hydrolase
Solyc12g017270	0.66	4.34	2.71716	Unknown Protein (AHRD V1)
Solyc12g019700	19.48	5.46	-1.83502	Unknown Protein (AHRD V1)
Solyc12g027720	1.18	3.64	1.62515	ATP synthase subunit b%2C chloroplastic (AHRD V1 ***- ATPF_NICTO)
Solyc12g035550	1.55	15.45	3.31727	Ycf1 (AHRD V1 ***- D2KLR1_OLEEU)%3B contains Interpro domain(s) IPR008896 Ycf1
Solyc12g035550	1.55	15.45	3.31727	Ycf1 (AHRD V1 ***- D2KLR1_OLEEU)%3B contains Interpro domain(s) IPR008896 Ycf1
Solyc12g036420	1.42	346.7	7.93165	Unknown Protein (AHRD V1)
Solyc12g036420	1.42	346.7	7.93165	Unknown Protein (AHRD V1)
Solyc12g036540	0.19	4.38	4.52686	Ycf1 (Fragment) (AHRD V1 ***- A6YA36_9MAGN)%3B contains Interpro domain(s) IPR008896 Ycf1
Solyc12g036550	0.57	5.17	3.18113	Hypothetical chloroplast RF1 (AHRD V1 ***- D7P347_SYZCU)%3B contains Interpro domain(s) IPR008896 Ycf1
Solyc12g036720	0.41	5.41	3.72193	Maturase (Fragment) (AHRD V1 *-*- O79414_SOLTU)%3B contains Interpro domain(s) IPR008543 Chloroplast Ycf2
Solyc12g038650	3.9	16.31	2.06421	Unknown Protein (AHRD V1)
Solyc12g038810	3.41	10.38	1.60596	Protein kinase like protein (AHRD V1 *-*- Q9SZM7_ARATH)
Solyc12g042820	0.78	8.76	3.48938	Serine/threonine-protein phosphatase 7 long form homolog (AHRD V1 **-- PPP7L_ARATH)%3B contains Interpro domain(s) IPR019557 Aminotransferase-like%2C plant mobile domain
Solyc12g044680	8.82	2.32	-1.92665	Unknown Protein (AHRD V1)
Solyc12g049280	3.25	0.48	-2.75933	NAD-dependent epimerase/dehydratase (AHRD V1 **-- Q3MEG2_ANAVT)%3B contains Interpro domain(s) IPR016040 NAD(P)-binding domain
Solyc12g056220	9.46	2.4	-1.97881	Aquaporin (AHRD V1 ***- Q8W507_TOBAC)%3B contains Interpro domain(s) IPR012269 Aquaporin
Solyc12g056470	0.14	9.17	6.03342	Unknown Protein (AHRD V1)
Solyc12g057140	6.26	1.34	-2.22393	Unknown Protein (AHRD V1)
Solyc12g057150	174.84	50.49	-1.79197	Unknown Protein (AHRD V1)
Solyc12g057160	62.42	11.22	-2.47594	Unknown Protein (AHRD V1)
Solyc12g077610	12.92	37.02	1.5187	Unknown Protein (AHRD V1)
Solyc12g077650	0.43	3.19	2.89115	30S ribosomal protein S12 chloroplastic (AHRD V1 ***- C0LE98_9ROSI)%3B contains Interpro domain(s) IPR005679 Ribosomal protein S12%2C bacterial-type
Solyc12g082720	0.6	3.14	2.38773	Unknown Protein (AHRD V1)
Solyc12g087790	574.95	77.06	-2.89938	Unknown Protein (AHRD V1)
Solyc12g088160	2.9	10.89	1.90888	Phosphoenolpyruvate carboxykinase (AHRD V1 ***- Q8W505_SOLLC)%3B contains Interpro domain(s) IPR001272 Phosphoenolpyruvate carboxykinase%2C ATP-utilising
Solyc12g088360	21.04	4.47	-2.23479	U-box domain-containing protein 4 (AHRD V1 **-- PUB4_ARATH)%3B contains Interpro domain(s) IPR011989 Armadillo-like helical
Solyc12g089300	356.57	93.51	-1.93099	Gibberellin-regulated protein 2 (AHRD V1 *--- B6TLZ8_MAIZE)%3B contains Interpro domain(s) IPR003854 Gibberellin regulated protein
Solyc12g094380	66.21	15.89	-2.05893	DSBA oxidoreductase (AHRD V1 ***- A4T4K6_MYCGI)%3B contains Interpro domain(s) IPR012336 Thioredoxin-like fold
Solyc12g096130	7.66	25.78	1.75084	Unknown Protein (AHRD V1)
Solyc12g096260	0.72	5.61	2.96193	Ankyrin repeat domain protein (AHRD V1 ***- Q73HK7_WOLPM)%3B contains Interpro domain(s) IPR002110 Ankyrin
Solyc12g096260	0.72	5.61	2.96193	Ankyrin repeat domain protein (AHRD V1 ***- Q73HK7_WOLPM)%3B contains Interpro domain(s) IPR002110 Ankyrin
Solyc12g097000	3.96	0.92	-2.10579	Tir%2C resistance protein fragment
Solyc12g098230	16.73	5.86	-1.51346	Unknown Protein (AHRD V1)
Solyc12g099430	4.25	0.95	-2.16146	Epoxide hydrolase 1 (AHRD V1 ***- D8L7V7_PRUPE)%3B contains Interpro domain(s) IPR000639 Epoxide hydrolase-like
Solyc12g099500	67.67	18.71	-1.85471	Unknown Protein (AHRD V1)
